# Supplementary material for: Estrogen Receptor Downregulates Expression of PD-1/PD-L1 and Infiltration of CD8+ T Cells by Inhibiting IL-17 Signaling Transduction in Breast Cancer
Source: Front Oncol. 2020 Sep 25;10:582863. doi: 10.3389/fonc.2020.582863 (PMC7545792; doi:10.3389/fonc.2020.582863)
Supplement: Supplementary file 1 [file Table_1.XLSX]

## Sheet: Supplementary table 1
	Supplementary table 1. Original data for Figure 1.
sample	samples	sample_type	breast_carcinoma_estrogen_receptor_status	PAM50Call_RNAseq	IL17A	IL-17A status	IL17F	IL-17F status	IL17C	IL-17C status	IL25	IL-17E status	IL21	IL-21 status	IL22	IL-22 status	IL26	IL-26 status
TCGA-C8-A26X-01	TCGA-C8-A26X-01	Primary Tumor	Negative	Her2	1.505	Positive	0.5453	Positive	0.5453	Positive	0.5453	Positive	0	Negative	0	Negative	0.5453	Positive
TCGA-A2-A0D1-01	TCGA-A2-A0D1-01	Primary Tumor	Negative	Her2	0.9573	Positive	0.5567	Positive	0	Negative	0	Negative	0	Negative	0	Negative	0	Negative
TCGA-GM-A2DH-01	TCGA-GM-A2DH-01	Primary Tumor	Negative	Her2	0.8337	Positive	0	Negative	1.204	Positive	0.6055	Positive	1.359	Positive	0.3343	Positive	0.3343	Positive
TCGA-AO-A12D-01	TCGA-AO-A12D-01	Primary Tumor	Negative	Her2	0.5662	Positive	0	Negative	0	Negative	0	Negative	0.7381	Positive	0	Negative	0.9717	Positive
TCGA-C8-A12L-01	TCGA-C8-A12L-01	Primary Tumor	Negative	Her2	0.481	Positive	0	Negative	0.8412	Positive	0	Negative	0	Negative	0	Negative	0.481	Positive
TCGA-AN-A04C-01	TCGA-AN-A04C-01	Primary Tumor	Negative	Her2	0.438	Positive	0	Negative	0	Negative	0.438	Positive	0	Negative	0	Negative	0	Negative
TCGA-C8-A278-01	TCGA-C8-A278-01	Primary Tumor	Negative	Her2	0.4139	Positive	0.4139	Positive	0.4139	Positive	0	Negative	2.04	Positive	0	Negative	1.22	Positive
TCGA-AR-A24U-01	TCGA-AR-A24U-01	Primary Tumor	Negative	Her2	0.4125	Positive	0	Negative	0	Negative	0	Negative	0.9111	Positive	0.4125	Positive	1.217	Positive
TCGA-B6-A0RS-01	TCGA-B6-A0RS-01	Primary Tumor	Negative	Her2	0.3958	Positive	0	Negative	0.3958	Positive	0	Negative	0.706	Positive	0	Negative	0.3958	Positive
TCGA-EW-A2FR-01	TCGA-EW-A2FR-01	Primary Tumor	Negative	Her2	0.3784	Positive	0	Negative	2.201	Positive	0	Negative	0	Negative	0	Negative	0.3784	Positive
TCGA-D8-A1JF-01	TCGA-D8-A1JF-01	Primary Tumor	Negative	Her2	0.3673	Positive	0	Negative	0.3673	Positive	0.3673	Positive	0.3673	Positive	0	Negative	0	Negative
TCGA-AO-A0J2-01	TCGA-AO-A0J2-01	Primary Tumor	Negative	Her2	0.3617	Positive	0	Negative	0.3617	Positive	0	Negative	0	Negative	0	Negative	0	Negative
TCGA-D8-A1JG-01	TCGA-D8-A1JG-01	Primary Tumor	Negative	Her2	0.3319	Positive	0	Negative	1.025	Positive	0.3319	Positive	2.262	Positive	0	Negative	1.618	Positive
TCGA-A2-A0EQ-01	TCGA-A2-A0EQ-01	Primary Tumor	Negative	Her2	0	Negative	0.5003	Positive	1.166	Positive	0	Negative	3.668	Positive	0	Negative	1.41	Positive
TCGA-BH-A0EE-01	TCGA-BH-A0EE-01	Primary Tumor	Negative	Her2	0	Negative	0.4165	Positive	0.7394	Positive	0	Negative	0.4165	Positive	0	Negative	0	Negative
TCGA-C8-A26Y-01	TCGA-C8-A26Y-01	Primary Tumor	Negative	Her2	0	Negative	0.3852	Positive	5.579	Positive	0	Negative	0	Negative	0	Negative	0	Negative
TCGA-D8-A13Z-01	TCGA-D8-A13Z-01	Primary Tumor	Negative	Her2	0	Negative	0.3447	Positive	0	Negative	0	Negative	0	Negative	0	Negative	0	Negative
TCGA-E2-A14P-01	TCGA-E2-A14P-01	Primary Tumor	Negative	Her2	0	Negative	0	Negative	2.889	Positive	0	Negative	0.8488	Positive	0	Negative	0	Negative
TCGA-C8-A135-01	TCGA-C8-A135-01	Primary Tumor	Negative	Her2	0	Negative	0	Negative	1.913	Positive	0	Negative	0	Negative	0	Negative	0	Negative
TCGA-D8-A1XT-01	TCGA-D8-A1XT-01	Primary Tumor	Negative	Her2	0	Negative	0	Negative	1.758	Positive	0	Negative	0	Negative	0	Negative	0	Negative
TCGA-A2-A0T1-01	TCGA-A2-A0T1-01	Primary Tumor	Negative	Her2	0	Negative	0	Negative	1.699	Positive	0	Negative	0.9505	Positive	0	Negative	1.087	Positive
TCGA-D8-A1JA-01	TCGA-D8-A1JA-01	Primary Tumor	Negative	Her2	0	Negative	0	Negative	1.392	Positive	0.6245	Positive	0	Negative	0	Negative	0	Negative
TCGA-AO-A0JE-01	TCGA-AO-A0JE-01	Primary Tumor	Negative	Her2	0	Negative	0	Negative	1.391	Positive	0.4913	Positive	0	Negative	0	Negative	2.905	Positive
TCGA-AN-A0FV-01	TCGA-AN-A0FV-01	Primary Tumor	Negative	Her2	0	Negative	0	Negative	1.343	Positive	0	Negative	0	Negative	0	Negative	0	Negative
TCGA-C8-A12Z-01	TCGA-C8-A12Z-01	Primary Tumor	Negative	Her2	0	Negative	0	Negative	1.308	Positive	0	Negative	0	Negative	0	Negative	0.577	Positive
TCGA-E2-A1B0-01	TCGA-E2-A1B0-01	Primary Tumor	Negative	Her2	0	Negative	0	Negative	1.201	Positive	0	Negative	0	Negative	0	Negative	0	Negative
TCGA-B6-A0IK-01	TCGA-B6-A0IK-01	Primary Tumor	Negative	Her2	0	Negative	0	Negative	1.108	Positive	1.451	Positive	0	Negative	0	Negative	0	Negative
TCGA-EW-A1OV-01	TCGA-EW-A1OV-01	Primary Tumor	Negative	Her2	0	Negative	0	Negative	1.039	Positive	0	Negative	3.13	Positive	0	Negative	1.637	Positive
TCGA-C8-A1HK-01	TCGA-C8-A1HK-01	Primary Tumor	Negative	Her2	0	Negative	0	Negative	1	Positive	0	Negative	0.449	Positive	0	Negative	0	Negative
TCGA-C8-A12Q-01	TCGA-C8-A12Q-01	Primary Tumor	Negative	Her2	0	Negative	0	Negative	0.9227	Positive	0.3768	Positive	0	Negative	0	Negative	0	Negative
TCGA-A8-A0A7-01	TCGA-A8-A0A7-01	Primary Tumor	Negative	Her2	0	Negative	0	Negative	0.8361	Positive	0	Negative	2.745	Positive	0	Negative	0.8361	Positive
TCGA-BH-A1EN-01	TCGA-BH-A1EN-01	Primary Tumor	Negative	Her2	0	Negative	0	Negative	0.3978	Positive	0	Negative	0.3978	Positive	0	Negative	0	Negative
TCGA-A8-A08X-01	TCGA-A8-A08X-01	Primary Tumor	Negative	Her2	0	Negative	0	Negative	0	Negative	2.001	Positive	1.138	Positive	0	Negative	0	Negative
TCGA-GM-A2DB-01	TCGA-GM-A2DB-01	Primary Tumor	Negative	Her2	0	Negative	0	Negative	0	Negative	1.994	Positive	0	Negative	0	Negative	1.994	Positive
TCGA-E2-A1LB-01	TCGA-E2-A1LB-01	Primary Tumor	Negative	Her2	0	Negative	0	Negative	0	Negative	0.5354	Positive	0	Negative	0	Negative	0	Negative
TCGA-C8-A12P-01	TCGA-C8-A12P-01	Primary Tumor	Negative	Her2	0	Negative	0	Negative	0	Negative	0.4669	Positive	0	Negative	0	Negative	0	Negative
TCGA-C8-A1HF-01	TCGA-C8-A1HF-01	Primary Tumor	Negative	Her2	0	Negative	0	Negative	0	Negative	0	Negative	1.313	Positive	0.3752	Positive	0.6727	Positive
TCGA-A8-A09X-01	TCGA-A8-A09X-01	Primary Tumor	Negative	Her2	0	Negative	0	Negative	0	Negative	0	Negative	0	Negative	0	Negative	0.4998	Positive
TCGA-A2-A04W-01	TCGA-A2-A04W-01	Primary Tumor	Negative	Her2	0	Negative	0	Negative	0	Negative	0	Negative	0	Negative	0	Negative	0	Negative
TCGA-C8-A137-01	TCGA-C8-A137-01	Primary Tumor	Negative	Her2	0	Negative	0	Negative	0	Negative	0	Negative	0	Negative	0	Negative	0	Negative
TCGA-BH-A1FC-01	TCGA-BH-A1FC-01	Primary Tumor	Negative	Basal	3.011	Positive	0.3721	Positive	0	Negative	0	Negative	1.312	Positive	0	Negative	1.746	Positive
TCGA-A2-A0ST-01	TCGA-A2-A0ST-01	Primary Tumor	Negative	Basal	2.714	Positive	0.5138	Positive	0.5138	Positive	0	Negative	3.419	Positive	0.8918	Positive	2.617	Positive
TCGA-AR-A1AQ-01	TCGA-AR-A1AQ-01	Primary Tumor	Negative	Basal	2.498	Positive	0.6007	Positive	0	Negative	0	Negative	1.49	Positive	0	Negative	2.848	Positive
TCGA-E2-A1II-01	TCGA-E2-A1II-01	Primary Tumor	Negative	Basal	1.851	Positive	0.6054	Positive	0	Negative	0	Negative	1.359	Positive	0	Negative	0	Negative
TCGA-D8-A1JK-01	TCGA-D8-A1JK-01	Primary Tumor	Negative	Basal	1.539	Positive	0	Negative	0	Negative	0.9656	Positive	0	Negative	0	Negative	2.116	Positive
TCGA-AR-A1AI-01	TCGA-AR-A1AI-01	Primary Tumor	Negative	Basal	1.434	Positive	0	Negative	1.015	Positive	0	Negative	1.015	Positive	0	Negative	2.44	Positive
TCGA-A2-A25F-01	TCGA-A2-A25F-01	Primary Tumor	Negative	Basal	1.348	Positive	0.3306	Positive	0.5994	Positive	0	Negative	4.423	Positive	0	Negative	2.427	Positive
TCGA-EW-A1P4-01	TCGA-EW-A1P4-01	Primary Tumor	Negative	Basal	1.333	Positive	0	Negative	0	Negative	0	Negative	0	Negative	0	Negative	2.569	Positive
TCGA-D8-A143-01	TCGA-D8-A143-01	Primary Tumor	Negative	Basal	1.329	Positive	0	Negative	0	Negative	0	Negative	0.6519	Positive	0	Negative	0.8128	Positive
TCGA-BH-A1F0-01	TCGA-BH-A1F0-01	Primary Tumor	Negative	Basal	1.196	Positive	0	Negative	0.5162	Positive	0	Negative	2.272	Positive	0	Negative	1.84	Positive
TCGA-AO-A129-01	TCGA-AO-A129-01	Primary Tumor	Negative	Basal	1.11	Positive	0	Negative	6.983	Positive	0	Negative	0.8255	Positive	0	Negative	1.11	Positive
TCGA-AN-A0AT-01	TCGA-AN-A0AT-01	Primary Tumor	Negative	Basal	1.106	Positive	0	Negative	2.985	Positive	0.3655	Positive	0	Negative	0	Negative	0.899	Positive
TCGA-E9-A1ND-01	TCGA-E9-A1ND-01	Primary Tumor	Negative	Basal	0.9996	Positive	2.459	Positive	1.321	Positive	0	Negative	1.807	Positive	0	Negative	0	Negative
TCGA-C8-A131-01	TCGA-C8-A131-01	Primary Tumor	Negative	Basal	0.9727	Positive	0	Negative	1.768	Positive	0.5668	Positive	0	Negative	0	Negative	0.5668	Positive
TCGA-AR-A0U1-01	TCGA-AR-A0U1-01	Primary Tumor	Negative	Basal	0.913	Positive	0	Negative	1.468	Positive	0	Negative	0	Negative	0	Negative	0.5276	Positive
TCGA-AO-A128-01	TCGA-AO-A128-01	Primary Tumor	Negative	Basal	0.8593	Positive	0	Negative	1.665	Positive	0.3464	Positive	4.365	Positive	0.3464	Positive	1.783	Positive
TCGA-C8-A12V-01	TCGA-C8-A12V-01	Primary Tumor	Negative	Basal	0.8568	Positive	0	Negative	1.148	Positive	0	Negative	2.525	Positive	0	Negative	0.4911	Positive
TCGA-A2-A04Q-01	TCGA-A2-A04Q-01	Primary Tumor	Negative	Basal	0.8248	Positive	0.8248	Positive	0	Negative	0.8248	Positive	2.439	Positive	0.4706	Positive	0.8248	Positive
TCGA-A8-A08R-01	TCGA-A8-A08R-01	Primary Tumor	Negative	Basal	0.6889	Positive	0	Negative	4.385	Positive	0.3852	Positive	1.638	Positive	0	Negative	0.3852	Positive
TCGA-D8-A1XQ-01	TCGA-D8-A1XQ-01	Primary Tumor	Negative	Basal	0.6531	Positive	0	Negative	0.8943	Positive	0	Negative	0.8943	Positive	0	Negative	0	Negative
TCGA-A2-A04P-01	TCGA-A2-A04P-01	Primary Tumor	Negative	Basal	0.6028	Positive	0	Negative	2.04	Positive	0.6028	Positive	0	Negative	0.6028	Positive	0	Negative
TCGA-AO-A0J4-01	TCGA-AO-A0J4-01	Primary Tumor	Negative	Basal	0.5944	Positive	0	Negative	3.698	Positive	0.8195	Positive	0.3276	Positive	0	Negative	0.8195	Positive
TCGA-D8-A1JL-01	TCGA-D8-A1JL-01	Primary Tumor	Negative	Basal	0.5742	Positive	0.3156	Positive	0.5742	Positive	0	Negative	0.5742	Positive	0	Negative	0.7936	Positive
TCGA-BH-A0RX-01	TCGA-BH-A0RX-01	Primary Tumor	Negative	Basal	0.5635	Positive	0	Negative	0	Negative	0.9677	Positive	1.542	Positive	0	Negative	0.9677	Positive
TCGA-B6-A0I6-01	TCGA-B6-A0I6-01	Primary Tumor	Negative	Basal	0.546	Positive	0.9412	Positive	0.9412	Positive	0	Negative	0	Negative	0	Negative	0	Negative
TCGA-AR-A0U0-01	TCGA-AR-A0U0-01	Primary Tumor	Negative	Basal	0.4765	Positive	0.8341	Positive	0	Negative	0	Negative	1.12	Positive	0	Negative	0.8341	Positive
TCGA-BH-A0B3-01	TCGA-BH-A0B3-01	Primary Tumor	Negative	Basal	0.4687	Positive	0	Negative	0	Negative	0	Negative	0.4687	Positive	0	Negative	0	Negative
TCGA-BH-A0BW-01	TCGA-BH-A0BW-01	Primary Tumor	Negative	Basal	0.4526	Positive	0	Negative	0.7965	Positive	0	Negative	1.776	Positive	0	Negative	0.7965	Positive
TCGA-A2-A04T-01	TCGA-A2-A04T-01	Primary Tumor	Negative	Basal	0.4305	Positive	0	Negative	0	Negative	0	Negative	1.78	Positive	0	Negative	1.454	Positive
TCGA-AO-A124-01	TCGA-AO-A124-01	Primary Tumor	Negative	Basal	0.3632	Positive	0	Negative	0.8944	Positive	0	Negative	0	Negative	0	Negative	0	Negative
TCGA-D8-A142-01	TCGA-D8-A142-01	Primary Tumor	Negative	Basal	0.3398	Positive	0	Negative	0	Negative	0	Negative	0.8454	Positive	0	Negative	0	Negative
TCGA-A7-A26F-01	TCGA-A7-A26F-01	Primary Tumor	Negative	Basal	0.3086	Positive	0	Negative	2.338	Positive	0.3086	Positive	0	Negative	0	Negative	0.5627	Positive
TCGA-E2-A14R-01	TCGA-E2-A14R-01	Primary Tumor	Negative	Basal	0	Negative	0.9389	Positive	0.5446	Positive	0	Negative	0.5446	Positive	0	Negative	0	Negative
TCGA-A1-A0SP-01	TCGA-A1-A0SP-01	Primary Tumor	Negative	Basal	0	Negative	0.7905	Positive	0	Negative	0.7905	Positive	0	Negative	0	Negative	1.498	Positive
TCGA-BH-A0WA-01	TCGA-BH-A0WA-01	Primary Tumor	Negative	Basal	0	Negative	0.7521	Positive	2.694	Positive	0.7521	Positive	0	Negative	0	Negative	0	Negative
TCGA-EW-A1PB-01	TCGA-EW-A1PB-01	Primary Tumor	Negative	Basal	0	Negative	0.7184	Positive	1.704	Positive	0	Negative	1.028	Positive	0	Negative	2.464	Positive
TCGA-GM-A2DF-01	TCGA-GM-A2DF-01	Primary Tumor	Negative	Basal	0	Negative	0.5869	Positive	2.59	Positive	0.5869	Positive	1.325	Positive	0.5869	Positive	0	Negative
TCGA-E9-A1N8-01	TCGA-E9-A1N8-01	Primary Tumor	Negative	Basal	0	Negative	0.5555	Positive	0	Negative	0.5555	Positive	0	Negative	0	Negative	0	Negative
TCGA-A2-A0D0-01	TCGA-A2-A0D0-01	Primary Tumor	Negative	Basal	0	Negative	0.4976	Positive	1.613	Positive	0	Negative	0	Negative	0	Negative	0	Negative
TCGA-E2-A159-01	TCGA-E2-A159-01	Primary Tumor	Negative	Basal	0	Negative	0.4406	Positive	0	Negative	0	Negative	2.244	Positive	0	Negative	1.807	Positive
TCGA-AN-A0XU-01	TCGA-AN-A0XU-01	Primary Tumor	Negative	Basal	0	Negative	0.4272	Positive	1.024	Positive	0	Negative	0.4272	Positive	0	Negative	1.91	Positive
TCGA-AR-A0U4-01	TCGA-AR-A0U4-01	Primary Tumor	Negative	Basal	0	Negative	0.426	Positive	1.247	Positive	0	Negative	0	Negative	0	Negative	0.7545	Positive
TCGA-B6-A0I1-01	TCGA-B6-A0I1-01	Primary Tumor	Negative	Basal	0	Negative	0.4041	Positive	0.4041	Positive	0.4041	Positive	0	Negative	0	Negative	0	Negative
TCGA-AR-A256-01	TCGA-AR-A256-01	Primary Tumor	Negative	Basal	0	Negative	0.374	Positive	0.374	Positive	0	Negative	0	Negative	0	Negative	0	Negative
TCGA-C8-A27B-01	TCGA-C8-A27B-01	Primary Tumor	Negative	Basal	0	Negative	0.3346	Positive	3.483	Positive	0	Negative	0.8344	Positive	0	Negative	0.8344	Positive
TCGA-E2-A14X-01	TCGA-E2-A14X-01	Primary Tumor	Negative	Basal	0	Negative	0.3215	Positive	0	Negative	0	Negative	1.552	Positive	0	Negative	0	Negative
TCGA-E2-A1LK-01	TCGA-E2-A1LK-01	Primary Tumor	Negative	Basal	0	Negative	0	Negative	5.375	Positive	1.12	Positive	0	Negative	0	Negative	0	Negative
TCGA-AN-A0AL-01	TCGA-AN-A0AL-01	Primary Tumor	Negative	Basal	0	Negative	0	Negative	5.265	Positive	0	Negative	0.7138	Positive	0.8522	Positive	0	Negative
TCGA-BH-A18G-01	TCGA-BH-A18G-01	Primary Tumor	Negative	Basal	0	Negative	0	Negative	4.593	Positive	0	Negative	0	Negative	0	Negative	0.7004	Positive
TCGA-E2-A1LH-01	TCGA-E2-A1LH-01	Primary Tumor	Negative	Basal	0	Negative	0	Negative	4.449	Positive	0	Negative	0	Negative	0	Negative	0.8252	Positive
TCGA-A8-A07O-01	TCGA-A8-A07O-01	Primary Tumor	Negative	Basal	0	Negative	0	Negative	3.823	Positive	0	Negative	0	Negative	0	Negative	0	Negative
TCGA-AN-A0G0-01	TCGA-AN-A0G0-01	Primary Tumor	Negative	Basal	0	Negative	0	Negative	3.493	Positive	0.6656	Positive	0	Negative	0	Negative	0.3708	Positive
TCGA-B6-A0RE-01	TCGA-B6-A0RE-01	Primary Tumor	Negative	Basal	0	Negative	0	Negative	2.391	Positive	0	Negative	0	Negative	0	Negative	0	Negative
TCGA-A2-A0D2-01	TCGA-A2-A0D2-01	Primary Tumor	Negative	Basal	0	Negative	0	Negative	2.341	Positive	0	Negative	0	Negative	0	Negative	0.4538	Positive
TCGA-E2-A1LI-01	TCGA-E2-A1LI-01	Primary Tumor	Negative	Basal	0	Negative	0	Negative	2.106	Positive	0.679	Positive	0	Negative	0	Negative	0	Negative
TCGA-D8-A1XK-01	TCGA-D8-A1XK-01	Primary Tumor	Negative	Basal	0	Negative	0	Negative	1.995	Positive	0	Negative	0.8597	Positive	0.8597	Positive	0.3465	Positive
TCGA-D8-A27F-01	TCGA-D8-A27F-01	Primary Tumor	Negative	Basal	0	Negative	0	Negative	1.992	Positive	0.6243	Positive	0	Negative	0	Negative	0	Negative
TCGA-AO-A12F-01	TCGA-AO-A12F-01	Primary Tumor	Negative	Basal	0	Negative	0	Negative	1.896	Positive	0	Negative	0	Negative	0	Negative	0	Negative
TCGA-EW-A1OW-01	TCGA-EW-A1OW-01	Primary Tumor	Negative	Basal	0	Negative	0	Negative	1.765	Positive	0	Negative	0	Negative	0	Negative	0	Negative
TCGA-AO-A0J6-01	TCGA-AO-A0J6-01	Primary Tumor	Negative	Basal	0	Negative	0	Negative	1.34	Positive	0.5951	Positive	0	Negative	0	Negative	0.328	Positive
TCGA-EW-A1P8-01	TCGA-EW-A1P8-01	Primary Tumor	Negative	Basal	0	Negative	0	Negative	1.283	Positive	0.4419	Positive	0	Negative	0	Negative	0	Negative
TCGA-BH-A0E6-01	TCGA-BH-A0E6-01	Primary Tumor	Negative	Basal	0	Negative	0	Negative	1.264	Positive	0.5532	Positive	0	Negative	0	Negative	0	Negative
TCGA-BH-A0BL-01	TCGA-BH-A0BL-01	Primary Tumor	Negative	Basal	0	Negative	0	Negative	1.148	Positive	0.3829	Positive	1.148	Positive	0	Negative	0.3829	Positive
TCGA-A7-A0DA-01	TCGA-A7-A0DA-01	Primary Tumor	Negative	Basal	0	Negative	0	Negative	1.003	Positive	0.4165	Positive	0	Negative	0	Negative	0	Negative
TCGA-A2-A0T0-01	TCGA-A2-A0T0-01	Primary Tumor	Negative	Basal	0	Negative	0	Negative	0.9876	Positive	0	Negative	0	Negative	0	Negative	0	Negative
TCGA-AR-A0TS-01	TCGA-AR-A0TS-01	Primary Tumor	Negative	Basal	0	Negative	0	Negative	0.9872	Positive	0.4086	Positive	0.4086	Positive	0	Negative	0.4086	Positive
TCGA-AR-A0TU-01	TCGA-AR-A0TU-01	Primary Tumor	Negative	Basal	0	Negative	0	Negative	0.9554	Positive	0.3929	Positive	0	Negative	0	Negative	0	Negative
TCGA-C8-A134-01	TCGA-C8-A134-01	Primary Tumor	Negative	Basal	0	Negative	0	Negative	0.8853	Positive	0	Negative	0.5094	Positive	0	Negative	0	Negative
TCGA-A8-A07C-01	TCGA-A8-A07C-01	Primary Tumor	Negative	Basal	0	Negative	0	Negative	0.8463	Positive	0	Negative	1.537	Positive	0	Negative	0	Negative
TCGA-EW-A1PH-01	TCGA-EW-A1PH-01	Primary Tumor	Negative	Basal	0	Negative	0	Negative	0.7828	Positive	0	Negative	0	Negative	0.7828	Positive	0	Negative
TCGA-AQ-A04J-01	TCGA-AQ-A04J-01	Primary Tumor	Negative	Basal	0	Negative	0	Negative	0.709	Positive	0.709	Positive	0	Negative	0	Negative	0.709	Positive
TCGA-D8-A27M-01	TCGA-D8-A27M-01	Primary Tumor	Negative	Basal	0	Negative	0	Negative	0.6922	Positive	0	Negative	0.5201	Positive	0	Negative	0.6922	Positive
TCGA-A2-A0YM-01	TCGA-A2-A0YM-01	Primary Tumor	Negative	Basal	0	Negative	0	Negative	0.6681	Positive	0	Negative	0.6681	Positive	0	Negative	0	Negative
TCGA-A2-A1G1-01	TCGA-A2-A1G1-01	Primary Tumor	Negative	Basal	0	Negative	0	Negative	0.6321	Positive	0	Negative	1.394	Positive	0	Negative	0.6321	Positive
TCGA-E2-A1LS-01	TCGA-E2-A1LS-01	Primary Tumor	Negative	Basal	0	Negative	0	Negative	0.5854	Positive	0	Negative	0	Negative	0	Negative	0	Negative
TCGA-BH-A1F6-01	TCGA-BH-A1F6-01	Primary Tumor	Negative	Basal	0	Negative	0	Negative	0.5573	Positive	0	Negative	0	Negative	0	Negative	0	Negative
TCGA-A2-A0CM-01	TCGA-A2-A0CM-01	Primary Tumor	Negative	Basal	0	Negative	0	Negative	0.5474	Positive	0	Negative	0.5474	Positive	0	Negative	0	Negative
TCGA-A2-A0T2-01	TCGA-A2-A0T2-01	Primary Tumor	Negative	Basal	0	Negative	0	Negative	0.5319	Positive	0	Negative	0	Negative	0	Negative	0	Negative
TCGA-BH-A18Q-01	TCGA-BH-A18Q-01	Primary Tumor	Negative	Basal	0	Negative	0	Negative	0.5095	Positive	1.183	Positive	0	Negative	0	Negative	0.8853	Positive
TCGA-A7-A13D-01	TCGA-A7-A13D-01	Primary Tumor	Negative	Basal	0	Negative	0	Negative	0.4918	Positive	0	Negative	0	Negative	0	Negative	0	Negative
TCGA-A8-A07U-01	TCGA-A8-A07U-01	Primary Tumor	Negative	Basal	0	Negative	0	Negative	0.4853	Positive	0.4853	Positive	2.497	Positive	0	Negative	1.137	Positive
TCGA-AR-A1AY-01	TCGA-AR-A1AY-01	Primary Tumor	Negative	Basal	0	Negative	0	Negative	0.4514	Positive	0.4514	Positive	0	Negative	0	Negative	0	Negative
TCGA-C8-A1HJ-01	TCGA-C8-A1HJ-01	Primary Tumor	Negative	Basal	0	Negative	0	Negative	0.4331	Positive	0	Negative	0	Negative	0	Negative	0.4331	Positive
TCGA-E2-A158-01	TCGA-E2-A158-01	Primary Tumor	Negative	Basal	0	Negative	0	Negative	0.4251	Positive	0	Negative	0.7532	Positive	0	Negative	0	Negative
TCGA-D8-A27H-01	TCGA-D8-A27H-01	Primary Tumor	Negative	Basal	0	Negative	0	Negative	0.4248	Positive	0.4248	Positive	0	Negative	0	Negative	0	Negative
TCGA-HN-A2NL-01	TCGA-HN-A2NL-01	Primary Tumor	Negative	Basal	0	Negative	0	Negative	0.4229	Positive	0.4229	Positive	0	Negative	0.4229	Positive	0.4229	Positive
TCGA-GI-A2C9-01	TCGA-GI-A2C9-01	Primary Tumor	Negative	Basal	0	Negative	0	Negative	0.4157	Positive	0.4157	Positive	0	Negative	0	Negative	0.4157	Positive
TCGA-B6-A0RT-01	TCGA-B6-A0RT-01	Primary Tumor	Negative	Basal	0	Negative	0	Negative	0.3982	Positive	0	Negative	3.475	Positive	0	Negative	1.373	Positive
TCGA-BH-A0BG-01	TCGA-BH-A0BG-01	Primary Tumor	Negative	Basal	0	Negative	0	Negative	0.3943	Positive	0	Negative	1.363	Positive	0	Negative	0	Negative
TCGA-E9-A22G-01	TCGA-E9-A22G-01	Primary Tumor	Negative	Basal	0	Negative	0	Negative	0.3907	Positive	0	Negative	0	Negative	0	Negative	0	Negative
TCGA-E2-A1LG-01	TCGA-E2-A1LG-01	Primary Tumor	Negative	Basal	0	Negative	0	Negative	0.3864	Positive	0.3864	Positive	0	Negative	0.6909	Positive	0	Negative
TCGA-A8-A07R-01	TCGA-A8-A07R-01	Primary Tumor	Negative	Basal	0	Negative	0	Negative	0.3786	Positive	0	Negative	0	Negative	0	Negative	0	Negative
TCGA-BH-A18T-01	TCGA-BH-A18T-01	Primary Tumor	Negative	Basal	0	Negative	0	Negative	0.3777	Positive	0	Negative	0	Negative	0	Negative	0	Negative
TCGA-AN-A04D-01	TCGA-AN-A04D-01	Primary Tumor	Negative	Basal	0	Negative	0	Negative	0.365	Positive	0	Negative	0	Negative	0	Negative	0	Negative
TCGA-A7-A26G-01	TCGA-A7-A26G-01	Primary Tumor	Negative	Basal	0	Negative	0	Negative	0.3491	Positive	0	Negative	0	Negative	0	Negative	0	Negative
TCGA-A1-A0SO-01	TCGA-A1-A0SO-01	Primary Tumor	Negative	Basal	0	Negative	0	Negative	0.3453	Positive	0	Negative	0	Negative	0	Negative	0	Negative
TCGA-AR-A1AR-01	TCGA-AR-A1AR-01	Primary Tumor	Negative	Basal	0	Negative	0	Negative	0.3187	Positive	0	Negative	0	Negative	0	Negative	1.312	Positive
TCGA-AC-A2QH-01	TCGA-AC-A2QH-01	Primary Tumor	Negative	Basal	0	Negative	0	Negative	0	Negative	0.8674	Positive	0	Negative	0	Negative	0.8674	Positive
TCGA-B6-A0WX-01	TCGA-B6-A0WX-01	Primary Tumor	Negative	Basal	0	Negative	0	Negative	0	Negative	0.8143	Positive	0	Negative	0	Negative	0.8143	Positive
TCGA-AN-A0FX-01	TCGA-AN-A0FX-01	Primary Tumor	Negative	Basal	0	Negative	0	Negative	0	Negative	0.7119	Positive	0.3994	Positive	0	Negative	0.3994	Positive
TCGA-AO-A0JL-01	TCGA-AO-A0JL-01	Primary Tumor	Negative	Basal	0	Negative	0	Negative	0	Negative	0.6882	Positive	0	Negative	0	Negative	1.152	Positive
TCGA-AN-A0FL-01	TCGA-AN-A0FL-01	Primary Tumor	Negative	Basal	0	Negative	0	Negative	0	Negative	0.5466	Positive	0	Negative	0	Negative	0	Negative
TCGA-A2-A0YE-01	TCGA-A2-A0YE-01	Primary Tumor	Negative	Basal	0	Negative	0	Negative	0	Negative	0.3971	Positive	0	Negative	0	Negative	0	Negative
TCGA-A1-A0SK-01	TCGA-A1-A0SK-01	Primary Tumor	Negative	Basal	0	Negative	0	Negative	0	Negative	0.3953	Positive	0	Negative	0	Negative	0	Negative
TCGA-B6-A0IQ-01	TCGA-B6-A0IQ-01	Primary Tumor	Negative	Basal	0	Negative	0	Negative	0	Negative	0.3784	Positive	0	Negative	0	Negative	2.536	Positive
TCGA-A2-A0SX-01	TCGA-A2-A0SX-01	Primary Tumor	Negative	Basal	0	Negative	0	Negative	0	Negative	0	Negative	1.033	Positive	0.4017	Positive	0.7157	Positive
TCGA-E2-A1AZ-01	TCGA-E2-A1AZ-01	Primary Tumor	Negative	Basal	0	Negative	0	Negative	0	Negative	0	Negative	1.015	Positive	0	Negative	0	Negative
TCGA-B6-A0X1-01	TCGA-B6-A0X1-01	Primary Tumor	Negative	Basal	0	Negative	0	Negative	0	Negative	0	Negative	0.9684	Positive	0	Negative	0.6263	Positive
TCGA-BH-A18V-01	TCGA-BH-A18V-01	Primary Tumor	Negative	Basal	0	Negative	0	Negative	0	Negative	0	Negative	0.7337	Positive	0	Negative	0	Negative
TCGA-E9-A1N9-01	TCGA-E9-A1N9-01	Primary Tumor	Negative	Basal	0	Negative	0	Negative	0	Negative	0	Negative	0.5407	Positive	0	Negative	0	Negative
TCGA-E2-A150-01	TCGA-E2-A150-01	Primary Tumor	Negative	Basal	0	Negative	0	Negative	0	Negative	0	Negative	0.4903	Positive	0	Negative	0	Negative
TCGA-AR-A2LR-01	TCGA-AR-A2LR-01	Primary Tumor	Negative	Basal	0	Negative	0	Negative	0	Negative	0	Negative	0	Negative	0.5709	Positive	0	Negative
TCGA-A7-A0CE-01	TCGA-A7-A0CE-01	Primary Tumor	Negative	Basal	0	Negative	0	Negative	0	Negative	0	Negative	0	Negative	0	Negative	0.4212	Positive
TCGA-D8-A147-01	TCGA-D8-A147-01	Primary Tumor	Negative	Basal	0	Negative	0	Negative	0	Negative	0	Negative	0	Negative	0	Negative	0.4173	Positive
TCGA-A2-A04U-01	TCGA-A2-A04U-01	Primary Tumor	Negative	Basal	0	Negative	0	Negative	0	Negative	0	Negative	0	Negative	0	Negative	0	Negative
TCGA-A7-A26I-01	TCGA-A7-A26I-01	Primary Tumor	Negative	Basal	0	Negative	0	Negative	0	Negative	0	Negative	0	Negative	0	Negative	0	Negative
TCGA-AC-A2BK-01	TCGA-AC-A2BK-01	Primary Tumor	Negative	Basal	0	Negative	0	Negative	0	Negative	0	Negative	0	Negative	0	Negative	0	Negative
TCGA-AO-A1KR-01	TCGA-AO-A1KR-01	Primary Tumor	Negative	Basal	0	Negative	0	Negative	0	Negative	0	Negative	0	Negative	0	Negative	0	Negative
TCGA-B6-A0RU-01	TCGA-B6-A0RU-01	Primary Tumor	Negative	Basal	0	Negative	0	Negative	0	Negative	0	Negative	0	Negative	0	Negative	0	Negative
TCGA-B6-A1KF-01	TCGA-B6-A1KF-01	Primary Tumor	Negative	Basal	0	Negative	0	Negative	0	Negative	0	Negative	0	Negative	0	Negative	0	Negative
TCGA-BH-A0AV-01	TCGA-BH-A0AV-01	Primary Tumor	Negative	Basal	0	Negative	0	Negative	0	Negative	0	Negative	0	Negative	0	Negative	0	Negative
TCGA-BH-A0E0-01	TCGA-BH-A0E0-01	Primary Tumor	Negative	Basal	0	Negative	0	Negative	0	Negative	0	Negative	0	Negative	0	Negative	0	Negative
TCGA-E2-A14N-01	TCGA-E2-A14N-01	Primary Tumor	Negative	Basal	0	Negative	0	Negative	0	Negative	0	Negative	0	Negative	0	Negative	0	Negative
TCGA-E2-A1LL-01	TCGA-E2-A1LL-01	Primary Tumor	Negative	Basal	0	Negative	0	Negative	0	Negative	0	Negative	0	Negative	0	Negative	0	Negative
TCGA-E2-A1L7-01	TCGA-E2-A1L7-01	Primary Tumor	Negative	LumB	0	Negative	0.5708	Positive	0.5708	Positive	0.5708	Positive	1.181	Positive	0	Negative	0	Negative
TCGA-B6-A1KN-01	TCGA-B6-A1KN-01	Primary Tumor	Negative	LumB	0	Negative	0	Negative	1.604	Positive	0	Negative	0	Negative	0	Negative	0.369	Positive
TCGA-BH-A1FJ-01	TCGA-BH-A1FJ-01	Primary Tumor	Negative	LumB	0	Negative	0	Negative	0	Negative	2.807	Positive	0	Negative	0	Negative	0	Negative
TCGA-B6-A0RG-01	TCGA-B6-A0RG-01	Primary Tumor	Negative	LumA	0	Negative	0	Negative	1.012	Positive	0	Negative	0	Negative	0	Negative	0	Negative
TCGA-GM-A2DI-01	TCGA-GM-A2DI-01	Primary Tumor	Negative	LumA	0	Negative	0	Negative	0.8408	Positive	0	Negative	0	Negative	0	Negative	0	Negative
TCGA-AN-A0XN-01	TCGA-AN-A0XN-01	Primary Tumor	Negative	LumA	0	Negative	0	Negative	0.5831	Positive	0	Negative	0	Negative	0	Negative	0	Negative
TCGA-B6-A0RN-01	TCGA-B6-A0RN-01	Primary Tumor	Negative	LumA	0	Negative	0	Negative	0.4969	Positive	0.4969	Positive	0	Negative	0	Negative	0	Negative
TCGA-A1-A0SH-01	TCGA-A1-A0SH-01	Primary Tumor	Negative	LumA	0	Negative	0	Negative	0.4449	Positive	0.7843	Positive	0	Negative	0	Negative	0	Negative
TCGA-B6-A0IE-01	TCGA-B6-A0IE-01	Primary Tumor	Negative	LumA	0	Negative	0	Negative	0.4185	Positive	0.4185	Positive	0	Negative	0.4185	Positive	0.4185	Positive
TCGA-AN-A0XS-01	TCGA-AN-A0XS-01	Primary Tumor	Negative	LumA	0	Negative	0	Negative	0	Negative	0	Negative	0	Negative	0	Negative	0.9861	Positive
TCGA-C8-A3M7-01	TCGA-C8-A3M7-01	Primary Tumor	Negative	LumA	0	Negative	0	Negative	0	Negative	0	Negative	0	Negative	0	Negative	0.7279	Positive
TCGA-BH-A1EW-01	TCGA-BH-A1EW-01	Primary Tumor	Negative	LumA	0	Negative	0	Negative	0	Negative	0	Negative	0	Negative	0	Negative	0.4431	Positive
TCGA-BH-A1FU-01	TCGA-BH-A1FU-01	Primary Tumor	Negative	Normal	0.5191	Positive	0	Negative	0.5191	Positive	0.5191	Positive	0	Negative	0	Negative	0.9001	Positive
TCGA-AR-A2LH-01	TCGA-AR-A2LH-01	Primary Tumor	Negative	Normal	0	Negative	0.6096	Positive	1.037	Positive	0.6096	Positive	0.6096	Positive	0	Negative	0	Negative
TCGA-AO-A03U-01	TCGA-AO-A03U-01	Primary Tumor	Negative	Normal	0	Negative	0	Negative	1.151	Positive	0	Negative	0	Negative	0	Negative	0	Negative
TCGA-GM-A2DD-01	TCGA-GM-A2DD-01	Primary Tumor	Negative	Normal	0	Negative	0	Negative	0.9883	Positive	0	Negative	0	Negative	0	Negative	1.569	Positive
TCGA-EW-A1P7-01	TCGA-EW-A1P7-01	Primary Tumor	Negative	Normal	0	Negative	0	Negative	0.8701	Positive	0	Negative	0.4997	Positive	0	Negative	0.8701	Positive
TCGA-A2-A1G6-01	TCGA-A2-A1G6-01	Primary Tumor	Negative	Normal	0	Negative	0	Negative	0.4153	Positive	1.416	Positive	0	Negative	0	Negative	0	Negative
TCGA-D8-A1XW-01	TCGA-D8-A1XW-01	Primary Tumor	Negative	Normal	0	Negative	0	Negative	0	Negative	0.6798	Positive	0.6798	Positive	0	Negative	0.9282	Positive
TCGA-EW-A6SB-01	TCGA-EW-A6SB-01	Primary Tumor	Negative		5.843	Positive	2.588	Positive	0.7019	Positive	0	Negative	0.7019	Positive	0	Negative	4.633	Positive
TCGA-LL-A5YO-01	TCGA-LL-A5YO-01	Primary Tumor	Negative		1.407	Positive	2.819	Positive	1.679	Positive	0.6329	Positive	1.071	Positive	0	Negative	2.28	Positive
TCGA-E2-A573-01	TCGA-E2-A573-01	Primary Tumor	Negative		0.9517	Positive	0.553	Positive	4.461	Positive	0	Negative	0	Negative	0	Negative	1.264	Positive
TCGA-AR-A5QQ-01	TCGA-AR-A5QQ-01	Primary Tumor	Negative		0.5819	Positive	0	Negative	0	Negative	0	Negative	0.5819	Positive	0.5819	Positive	0	Negative
TCGA-BH-A0B9-01	TCGA-BH-A0B9-01	Primary Tumor	Negative		0.5339	Positive	0	Negative	0.5339	Positive	0.7413	Positive	0	Negative	0	Negative	0.2915	Positive
TCGA-EW-A6SD-01	TCGA-EW-A6SD-01	Primary Tumor	Negative		0.5049	Positive	0	Negative	2.488	Positive	0	Negative	0.1974	Positive	0	Negative	1.174	Positive
TCGA-OL-A66I-01	TCGA-OL-A66I-01	Primary Tumor	Negative		0.5031	Positive	0	Negative	0	Negative	0	Negative	0	Negative	0	Negative	1.809	Positive
TCGA-A7-A6VY-01	TCGA-A7-A6VY-01	Primary Tumor	Negative		0.4286	Positive	0	Negative	2.783	Positive	0.4286	Positive	0	Negative	0	Negative	0.4286	Positive
TCGA-A2-A3XT-01	TCGA-A2-A3XT-01	Primary Tumor	Negative		0	Negative	0.922	Positive	1.133	Positive	0.922	Positive	0	Negative	0	Negative	0.3766	Positive
TCGA-E2-A1LE-01	TCGA-E2-A1LE-01	Primary Tumor	Negative		0	Negative	0.885	Positive	0.885	Positive	0	Negative	0	Negative	0	Negative	0	Negative
TCGA-AN-A0AR-01	TCGA-AN-A0AR-01	Primary Tumor	Negative		0	Negative	0.7835	Positive	0.4443	Positive	0	Negative	0	Negative	0	Negative	0	Negative
TCGA-OL-A66P-01	TCGA-OL-A66P-01	Primary Tumor	Negative		0	Negative	0.7819	Positive	0.7819	Positive	0	Negative	0	Negative	0	Negative	0	Negative
TCGA-B6-A3ZX-01	TCGA-B6-A3ZX-01	Primary Tumor	Negative		0	Negative	0.4114	Positive	1.406	Positive	0.4114	Positive	1.989	Positive	0	Negative	0.9927	Positive
TCGA-A2-A3XZ-01	TCGA-A2-A3XZ-01	Primary Tumor	Negative		0	Negative	0	Negative	3.588	Positive	0	Negative	1.25	Positive	0	Negative	0.4272	Positive
TCGA-AC-A8OQ-01	TCGA-AC-A8OQ-01	Primary Tumor	Negative		0	Negative	0	Negative	2.527	Positive	0	Negative	1.041	Positive	0.6128	Positive	0.6128	Positive
TCGA-A7-A4SE-01	TCGA-A7-A4SE-01	Primary Tumor	Negative		0	Negative	0	Negative	2.509	Positive	0	Negative	0	Negative	0	Negative	0	Negative
TCGA-B6-A409-01	TCGA-B6-A409-01	Primary Tumor	Negative		0	Negative	0	Negative	2.36	Positive	0	Negative	0	Negative	0	Negative	0	Negative
TCGA-E2-A1B6-01	TCGA-E2-A1B6-01	Primary Tumor	Negative		0	Negative	0	Negative	2.261	Positive	0	Negative	0.2905	Positive	0	Negative	1.226	Positive
TCGA-LL-A441-01	TCGA-LL-A441-01	Primary Tumor	Negative		0	Negative	0	Negative	2.053	Positive	0.395	Positive	0.395	Positive	0	Negative	0.7047	Positive
TCGA-EW-A3U0-01	TCGA-EW-A3U0-01	Primary Tumor	Negative		0	Negative	0	Negative	1.936	Positive	0	Negative	0	Negative	0	Negative	1.387	Positive
TCGA-A2-A3XY-01	TCGA-A2-A3XY-01	Primary Tumor	Negative		0	Negative	0	Negative	1.861	Positive	0.3372	Positive	0.3372	Positive	0.3372	Positive	0.3372	Positive
TCGA-A7-A5ZV-01	TCGA-A7-A5ZV-01	Primary Tumor	Negative		0	Negative	0	Negative	1.822	Positive	0	Negative	0	Negative	0	Negative	1.537	Positive
TCGA-A7-A4SD-01	TCGA-A7-A4SD-01	Primary Tumor	Negative		0	Negative	0	Negative	1.58	Positive	0.5826	Positive	0.0144	Positive	0	Negative	1.318	Positive
TCGA-LL-A6FR-01	TCGA-LL-A6FR-01	Primary Tumor	Negative		0	Negative	0	Negative	1.52	Positive	1.167	Positive	0	Negative	0	Negative	0	Negative
TCGA-C8-A8HP-01	TCGA-C8-A8HP-01	Primary Tumor	Negative		0	Negative	0	Negative	1.497	Positive	0	Negative	1.497	Positive	0	Negative	0	Negative
TCGA-AC-A2QJ-01	TCGA-AC-A2QJ-01	Primary Tumor	Negative		0	Negative	0	Negative	1.465	Positive	1.121	Positive	0	Negative	0	Negative	4.307	Positive
TCGA-A7-A6VV-01	TCGA-A7-A6VV-01	Primary Tumor	Negative		0	Negative	0	Negative	1.318	Positive	0	Negative	0	Negative	0	Negative	0	Negative
TCGA-E9-A1NC-01	TCGA-E9-A1NC-01	Primary Tumor	Negative		0	Negative	0	Negative	1.275	Positive	1.533	Positive	0	Negative	0	Negative	0.5591	Positive
TCGA-E9-A5FL-01	TCGA-E9-A5FL-01	Primary Tumor	Negative		0	Negative	0	Negative	1.197	Positive	0	Negative	0	Negative	1.842	Positive	0	Negative
TCGA-AC-A6IW-01	TCGA-AC-A6IW-01	Primary Tumor	Negative		0	Negative	0	Negative	1.191	Positive	0	Negative	0	Negative	0	Negative	0.7152	Positive
TCGA-AC-A7VC-01	TCGA-AC-A7VC-01	Primary Tumor	Negative		0	Negative	0	Negative	1.169	Positive	0	Negative	0	Negative	0	Negative	1.523	Positive
TCGA-B6-A402-01	TCGA-B6-A402-01	Primary Tumor	Negative		0	Negative	0	Negative	1.152	Positive	1.152	Positive	0	Negative	0	Negative	0	Negative
TCGA-OL-A5RW-01	TCGA-OL-A5RW-01	Primary Tumor	Negative		0	Negative	0	Negative	1.003	Positive	1.003	Positive	0	Negative	0	Negative	0	Negative
TCGA-LD-A9QF-01	TCGA-LD-A9QF-01	Primary Tumor	Negative		0	Negative	0	Negative	0.9848	Positive	0	Negative	0	Negative	0	Negative	0.9848	Positive
TCGA-A7-A6VW-01	TCGA-A7-A6VW-01	Primary Tumor	Negative		0	Negative	0	Negative	0.9437	Positive	0	Negative	0	Negative	0.5476	Positive	0	Negative
TCGA-UU-A93S-01	TCGA-UU-A93S-01	Primary Tumor	Negative		0	Negative	0	Negative	0.7854	Positive	1.291	Positive	0	Negative	0	Negative	0	Negative
TCGA-GM-A3XL-01	TCGA-GM-A3XL-01	Primary Tumor	Negative		0	Negative	0	Negative	0.759	Positive	0	Negative	0	Negative	0	Negative	1.254	Positive
TCGA-A2-A3XX-01	TCGA-A2-A3XX-01	Primary Tumor	Negative		0	Negative	0	Negative	0.7532	Positive	0	Negative	0	Negative	0	Negative	0	Negative
TCGA-OL-A97C-01	TCGA-OL-A97C-01	Primary Tumor	Negative		0	Negative	0	Negative	0.7443	Positive	0.7443	Positive	0	Negative	0.7443	Positive	0	Negative
TCGA-S3-AA15-01	TCGA-S3-AA15-01	Primary Tumor	Negative		0	Negative	0	Negative	0.6848	Positive	0.6848	Positive	0	Negative	0	Negative	0	Negative
TCGA-OL-A5D7-01	TCGA-OL-A5D7-01	Primary Tumor	Negative		0	Negative	0	Negative	0.5635	Positive	0.5635	Positive	0	Negative	0	Negative	0.5635	Positive
TCGA-A2-A3XU-01	TCGA-A2-A3XU-01	Primary Tumor	Negative		0	Negative	0	Negative	0.4821	Positive	0	Negative	0	Negative	0	Negative	0	Negative
TCGA-GM-A3NW-01	TCGA-GM-A3NW-01	Primary Tumor	Negative		0	Negative	0	Negative	0.4536	Positive	0	Negative	0	Negative	0	Negative	0	Negative
TCGA-BH-A42U-01	TCGA-BH-A42U-01	Primary Tumor	Negative		0	Negative	0	Negative	0.444	Positive	1.057	Positive	0	Negative	0	Negative	0.7831	Positive
TCGA-A2-A3XS-01	TCGA-A2-A3XS-01	Primary Tumor	Negative		0	Negative	0	Negative	0.4096	Positive	0	Negative	0	Negative	0	Negative	0.4096	Positive
TCGA-B6-A400-01	TCGA-B6-A400-01	Primary Tumor	Negative		0	Negative	0	Negative	0.3705	Positive	0	Negative	0.3705	Positive	0	Negative	0	Negative
TCGA-EW-A1P1-01	TCGA-EW-A1P1-01	Primary Tumor	Negative		0	Negative	0	Negative	0	Negative	0.5918	Positive	0	Negative	0	Negative	0	Negative
TCGA-LL-A740-01	TCGA-LL-A740-01	Primary Tumor	Negative		0	Negative	0	Negative	0	Negative	0.4892	Positive	0	Negative	0	Negative	0.4892	Positive
TCGA-LL-A73Y-01	TCGA-LL-A73Y-01	Primary Tumor	Negative		0	Negative	0	Negative	0	Negative	0.4473	Positive	0	Negative	0	Negative	1.495	Positive
TCGA-S3-AA10-01	TCGA-S3-AA10-01	Primary Tumor	Negative		0	Negative	0	Negative	0	Negative	0	Negative	2.102	Positive	0	Negative	0.5114	Positive
TCGA-BH-A6R9-01	TCGA-BH-A6R9-01	Primary Tumor	Negative		0	Negative	0	Negative	0	Negative	0	Negative	0	Negative	0	Negative	0.4928	Positive
TCGA-AQ-A54N-01	TCGA-AQ-A54N-01	Primary Tumor	Negative		0	Negative	0	Negative	0	Negative	0	Negative	0	Negative	0	Negative	0	Negative
TCGA-E2-A574-01	TCGA-E2-A574-01	Primary Tumor	Negative		0	Negative	0	Negative	0	Negative	0	Negative	0	Negative	0	Negative	0	Negative
TCGA-OL-A5D6-01	TCGA-OL-A5D6-01	Primary Tumor	Negative		0	Negative	0	Negative	0	Negative	0	Negative	0	Negative	0	Negative	0	Negative
TCGA-OL-A6VO-01	TCGA-OL-A6VO-01	Primary Tumor	Negative		0	Negative	0	Negative	0	Negative	0	Negative	0	Negative	0	Negative	0	Negative
TCGA-BH-A0AW-01	TCGA-BH-A0AW-01	Primary Tumor	Positive	Her2	1.432	Positive	0	Negative	1.092	Positive	0	Negative	0	Negative	0	Negative	2.136	Positive
TCGA-AR-A254-01	TCGA-AR-A254-01	Primary Tumor	Positive	Her2	0.6611	Positive	0	Negative	0.6611	Positive	0	Negative	1.832	Positive	0	Negative	0.9045	Positive
TCGA-C8-A138-01	TCGA-C8-A138-01	Primary Tumor	Positive	Her2	0	Negative	0.5981	Positive	0.5981	Positive	0	Negative	1.345	Positive	0	Negative	0	Negative
TCGA-AC-A23H-01	TCGA-AC-A23H-01	Primary Tumor	Positive	Her2	0	Negative	0	Negative	3.222	Positive	0.9204	Positive	0	Negative	0	Negative	0	Negative
TCGA-A8-A094-01	TCGA-A8-A094-01	Primary Tumor	Positive	Her2	0	Negative	0	Negative	2.727	Positive	0	Negative	1.77	Positive	1.169	Positive	0	Negative
TCGA-A8-A07I-01	TCGA-A8-A07I-01	Primary Tumor	Positive	Her2	0	Negative	0	Negative	1.68	Positive	0	Negative	0	Negative	0	Negative	0	Negative
TCGA-A8-A08B-01	TCGA-A8-A08B-01	Primary Tumor	Positive	Her2	0	Negative	0	Negative	1.468	Positive	0	Negative	0	Negative	0	Negative	0	Negative
TCGA-AR-A0TX-01	TCGA-AR-A0TX-01	Primary Tumor	Positive	Her2	0	Negative	0	Negative	1.011	Positive	0.4205	Positive	2.132	Positive	0	Negative	0.4205	Positive
TCGA-A8-A09G-01	TCGA-A8-A09G-01	Primary Tumor	Positive	Her2	0	Negative	0	Negative	0.9398	Positive	0.689	Positive	2.472	Positive	0	Negative	0.689	Positive
TCGA-A2-A0CX-01	TCGA-A2-A0CX-01	Primary Tumor	Positive	Her2	0	Negative	0	Negative	0.8538	Positive	0	Negative	0	Negative	0	Negative	0	Negative
TCGA-BH-A18P-01	TCGA-BH-A18P-01	Primary Tumor	Positive	Her2	0	Negative	0	Negative	0.4502	Positive	0	Negative	1.069	Positive	0	Negative	0.4502	Positive
TCGA-BH-A0B7-01	TCGA-BH-A0B7-01	Primary Tumor	Positive	Her2	0	Negative	0	Negative	0.4408	Positive	0	Negative	0	Negative	0	Negative	0	Negative
TCGA-A8-A08J-01	TCGA-A8-A08J-01	Primary Tumor	Positive	Her2	0	Negative	0	Negative	0.4144	Positive	0	Negative	0	Negative	0	Negative	0	Negative
TCGA-A8-A08L-01	TCGA-A8-A08L-01	Primary Tumor	Positive	Her2	0	Negative	0	Negative	0.3976	Positive	0	Negative	0.9648	Positive	0	Negative	0	Negative
TCGA-D8-A1XJ-01	TCGA-D8-A1XJ-01	Primary Tumor	Positive	Her2	0	Negative	0	Negative	0.3807	Positive	0	Negative	0	Negative	0	Negative	0	Negative
TCGA-BH-A1EV-01	TCGA-BH-A1EV-01	Primary Tumor	Positive	Her2	0	Negative	0	Negative	0	Negative	1.114	Positive	0	Negative	0	Negative	0	Negative
TCGA-E2-A152-01	TCGA-E2-A152-01	Primary Tumor	Positive	Her2	0	Negative	0	Negative	0	Negative	0.4811	Positive	0	Negative	0	Negative	0	Negative
TCGA-B6-A0RH-01	TCGA-B6-A0RH-01	Primary Tumor	Positive	Her2	0	Negative	0	Negative	0	Negative	0	Negative	0.4264	Positive	0	Negative	0	Negative
TCGA-A2-A04X-01	TCGA-A2-A04X-01	Primary Tumor	Positive	Her2	0	Negative	0	Negative	0	Negative	0	Negative	0	Negative	0	Negative	1.058	Positive
TCGA-E2-A14V-01	TCGA-E2-A14V-01	Primary Tumor	Positive	Her2	0	Negative	0	Negative	0	Negative	0	Negative	0	Negative	0	Negative	0.411	Positive
TCGA-C8-A12T-01	TCGA-C8-A12T-01	Primary Tumor	Positive	Her2	0	Negative	0	Negative	0	Negative	0	Negative	0	Negative	0	Negative	0	Negative
TCGA-BH-A0DL-01	TCGA-BH-A0DL-01	Primary Tumor	Positive	Basal	2.843	Positive	0.6939	Positive	2.326	Positive	0	Negative	0.6939	Positive	0	Negative	1.918	Positive
TCGA-B6-A0IJ-01	TCGA-B6-A0IJ-01	Primary Tumor	Positive	Basal	1.927	Positive	0.8804	Positive	0	Negative	0	Negative	1.017	Positive	0	Negative	0.8804	Positive
TCGA-AR-A1AH-01	TCGA-AR-A1AH-01	Primary Tumor	Positive	Basal	0	Negative	0	Negative	2.329	Positive	0	Negative	0	Negative	0.4173	Positive	0.4173	Positive
TCGA-A2-A0YJ-01	TCGA-A2-A0YJ-01	Primary Tumor	Positive	Basal	0	Negative	0	Negative	1.394	Positive	0	Negative	0	Negative	0	Negative	0	Negative
TCGA-A7-A13E-01	TCGA-A7-A13E-01	Primary Tumor	Positive	Basal	0	Negative	0	Negative	0.8907	Positive	0.513	Positive	0	Negative	0	Negative	0	Negative
TCGA-D8-A1JM-01	TCGA-D8-A1JM-01	Primary Tumor	Positive	Basal	0	Negative	0	Negative	0.6906	Positive	0.3863	Positive	0.3863	Positive	0	Negative	0.3863	Positive
TCGA-AR-A1AJ-01	TCGA-AR-A1AJ-01	Primary Tumor	Positive	Basal	0	Negative	0	Negative	0.4718	Positive	0.4718	Positive	1.553	Positive	0	Negative	0.4718	Positive
TCGA-AR-A251-01	TCGA-AR-A251-01	Primary Tumor	Positive	Basal	0	Negative	0	Negative	0.4568	Positive	0.2465	Positive	0	Negative	0	Negative	0	Negative
TCGA-AR-A0TP-01	TCGA-AR-A0TP-01	Primary Tumor	Positive	Basal	0	Negative	0	Negative	0.4458	Positive	0	Negative	0	Negative	0	Negative	0	Negative
TCGA-AR-A24Q-01	TCGA-AR-A24Q-01	Primary Tumor	Positive	Basal	0	Negative	0	Negative	0.3686	Positive	0.9057	Positive	0	Negative	0	Negative	0.3686	Positive
TCGA-AN-A0FJ-01	TCGA-AN-A0FJ-01	Primary Tumor	Positive	Basal	0	Negative	0	Negative	0	Negative	0	Negative	0	Negative	0	Negative	0	Negative
TCGA-E2-A14Y-01	TCGA-E2-A14Y-01	Primary Tumor	Positive	Basal	0	Negative	0	Negative	0	Negative	0	Negative	0	Negative	0	Negative	0	Negative
TCGA-E9-A22D-01	TCGA-E9-A22D-01	Primary Tumor	Positive	LumB	2.681	Positive	0	Negative	0.5999	Positive	0	Negative	2.219	Positive	0.3309	Positive	0.5999	Positive
TCGA-E9-A1NA-01	TCGA-E9-A1NA-01	Primary Tumor	Positive	LumB	2.236	Positive	0	Negative	1.348	Positive	2.906	Positive	0	Negative	0	Negative	0	Negative
TCGA-A2-A0SW-01	TCGA-A2-A0SW-01	Primary Tumor	Positive	LumB	1.861	Positive	0	Negative	0	Negative	0	Negative	0	Negative	0	Negative	0.5248	Positive
TCGA-BH-A209-01	TCGA-BH-A209-01	Primary Tumor	Positive	LumB	1.31	Positive	0.6707	Positive	0	Negative	0.374	Positive	2.333	Positive	0	Negative	1.31	Positive
TCGA-EW-A1IY-01	TCGA-EW-A1IY-01	Primary Tumor	Positive	LumB	1.09	Positive	0	Negative	0	Negative	0.3586	Positive	1.27	Positive	0	Negative	0	Negative
TCGA-A8-A08G-01	TCGA-A8-A08G-01	Primary Tumor	Positive	LumB	0.9034	Positive	0	Negative	0	Negative	0.3676	Positive	0	Negative	0	Negative	0.3676	Positive
TCGA-AR-A0TT-01	TCGA-AR-A0TT-01	Primary Tumor	Positive	LumB	0.8605	Positive	0	Negative	0	Negative	0	Negative	2.344	Positive	0	Negative	0.4934	Positive
TCGA-BH-A0BF-01	TCGA-BH-A0BF-01	Primary Tumor	Positive	LumB	0.8242	Positive	0	Negative	0	Negative	0	Negative	2.029	Positive	0	Negative	0.4701	Positive
TCGA-C8-A1HG-01	TCGA-C8-A1HG-01	Primary Tumor	Positive	LumB	0.7934	Positive	0	Negative	0	Negative	0	Negative	0	Negative	0	Negative	0	Negative
TCGA-E2-A15A-01	TCGA-E2-A15A-01	Primary Tumor	Positive	LumB	0.7135	Positive	0	Negative	2.613	Positive	0.9707	Positive	0	Negative	0	Negative	0	Negative
TCGA-AR-A1AW-01	TCGA-AR-A1AW-01	Primary Tumor	Positive	LumB	0.463	Positive	0	Negative	0	Negative	0	Negative	3.5	Positive	0.463	Positive	0.8129	Positive
TCGA-BH-A0DD-01	TCGA-BH-A0DD-01	Primary Tumor	Positive	LumB	0.4331	Positive	0	Negative	0	Negative	1.036	Positive	0	Negative	0	Negative	1.263	Positive
TCGA-A8-A076-01	TCGA-A8-A076-01	Primary Tumor	Positive	LumB	0.3774	Positive	0	Negative	0.3774	Positive	0	Negative	0	Negative	0	Negative	0.3774	Positive
TCGA-D8-A1J8-01	TCGA-D8-A1J8-01	Primary Tumor	Positive	LumB	0.3493	Positive	0.3493	Positive	1.245	Positive	0.8653	Positive	2.799	Positive	0	Negative	0	Negative
TCGA-E9-A22H-01	TCGA-E9-A22H-01	Primary Tumor	Positive	LumB	0.3245	Positive	0	Negative	0	Negative	0	Negative	0	Negative	0	Negative	0.8127	Positive
TCGA-A8-A08I-01	TCGA-A8-A08I-01	Primary Tumor	Positive	LumB	0.2876	Positive	0	Negative	0.2876	Positive	0.2876	Positive	2.466	Positive	0	Negative	3.715	Positive
TCGA-C8-A1HM-01	TCGA-C8-A1HM-01	Primary Tumor	Positive	LumB	0	Negative	0.5592	Positive	0	Negative	0	Negative	2.933	Positive	0.5592	Positive	0	Negative
TCGA-C8-A12U-01	TCGA-C8-A12U-01	Primary Tumor	Positive	LumB	0	Negative	0.5185	Positive	2.727	Positive	0.8993	Positive	0.8166	Positive	0	Negative	0.5185	Positive
TCGA-D8-A13Y-01	TCGA-D8-A13Y-01	Primary Tumor	Positive	LumB	0	Negative	0.449	Positive	1.674	Positive	1.299	Positive	0	Negative	0	Negative	0	Negative
TCGA-D8-A1Y3-01	TCGA-D8-A1Y3-01	Primary Tumor	Positive	LumB	0	Negative	0.3957	Positive	2.351	Positive	0.961	Positive	0	Negative	0	Negative	0.3957	Positive
TCGA-AN-A0AJ-01	TCGA-AN-A0AJ-01	Primary Tumor	Positive	LumB	0	Negative	0.3775	Positive	0.6764	Positive	0	Negative	0.6764	Positive	0.3775	Positive	0	Negative
TCGA-E2-A15S-01	TCGA-E2-A15S-01	Primary Tumor	Positive	LumB	0	Negative	0.3647	Positive	0.6554	Positive	0	Negative	0	Negative	0	Negative	0.3647	Positive
TCGA-C8-A26W-01	TCGA-C8-A26W-01	Primary Tumor	Positive	LumB	0	Negative	0.3542	Positive	0.3542	Positive	0	Negative	0	Negative	0	Negative	0.3542	Positive
TCGA-AN-A0FY-01	TCGA-AN-A0FY-01	Primary Tumor	Positive	LumB	0	Negative	0.3472	Positive	0.627	Positive	0	Negative	0	Negative	0	Negative	0	Negative
TCGA-A2-A0CW-01	TCGA-A2-A0CW-01	Primary Tumor	Positive	LumB	0	Negative	0	Negative	5.615	Positive	0.3645	Positive	0	Negative	0	Negative	0	Negative
TCGA-AN-A0AK-01	TCGA-AN-A0AK-01	Primary Tumor	Positive	LumB	0	Negative	0	Negative	4.565	Positive	0.5057	Positive	0	Negative	0	Negative	0	Negative
TCGA-BH-A18L-01	TCGA-BH-A18L-01	Primary Tumor	Positive	LumB	0	Negative	0	Negative	4.306	Positive	0	Negative	0	Negative	0	Negative	0	Negative
TCGA-E9-A22A-01	TCGA-E9-A22A-01	Primary Tumor	Positive	LumB	0	Negative	0	Negative	4.202	Positive	1.748	Positive	0	Negative	0	Negative	0.373	Positive
TCGA-A2-A04Y-01	TCGA-A2-A04Y-01	Primary Tumor	Positive	LumB	0	Negative	0	Negative	3.59	Positive	1.589	Positive	0	Negative	0.4164	Positive	1.003	Positive
TCGA-E2-A109-01	TCGA-E2-A109-01	Primary Tumor	Positive	LumB	0	Negative	0	Negative	3.52	Positive	0.3873	Positive	0	Negative	0	Negative	0	Negative
TCGA-A8-A08P-01	TCGA-A8-A08P-01	Primary Tumor	Positive	LumB	0	Negative	0	Negative	3.357	Positive	0	Negative	1.142	Positive	0	Negative	0.8514	Positive
TCGA-D8-A27N-01	TCGA-D8-A27N-01	Primary Tumor	Positive	LumB	0	Negative	0	Negative	3.161	Positive	0.4125	Positive	0	Negative	0	Negative	0.733	Positive
TCGA-A7-A2KD-01	TCGA-A7-A2KD-01	Primary Tumor	Positive	LumB	0	Negative	0	Negative	3.083	Positive	0	Negative	0.8486	Positive	0	Negative	0.3413	Positive
TCGA-A2-A0SV-01	TCGA-A2-A0SV-01	Primary Tumor	Positive	LumB	0	Negative	0	Negative	3.056	Positive	1.088	Positive	0	Negative	0	Negative	0	Negative
TCGA-B6-A0IN-01	TCGA-B6-A0IN-01	Primary Tumor	Positive	LumB	0	Negative	0	Negative	3.013	Positive	0	Negative	0.5573	Positive	0	Negative	0.5573	Positive
TCGA-A2-A1FX-01	TCGA-A2-A1FX-01	Primary Tumor	Positive	LumB	0	Negative	0	Negative	3.007	Positive	0.8579	Positive	0	Negative	0	Negative	0	Negative
TCGA-AR-A0TV-01	TCGA-AR-A0TV-01	Primary Tumor	Positive	LumB	0	Negative	0	Negative	2.722	Positive	1.926	Positive	0.7654	Positive	0	Negative	0	Negative
TCGA-A8-A09R-01	TCGA-A8-A09R-01	Primary Tumor	Positive	LumB	0	Negative	0	Negative	2.559	Positive	0	Negative	0.4826	Positive	0	Negative	0	Negative
TCGA-BH-A0BZ-01	TCGA-BH-A0BZ-01	Primary Tumor	Positive	LumB	0	Negative	0	Negative	2.544	Positive	0	Negative	1.966	Positive	0	Negative	0	Negative
TCGA-E2-A14W-01	TCGA-E2-A14W-01	Primary Tumor	Positive	LumB	0	Negative	0	Negative	2.534	Positive	0	Negative	0	Negative	0	Negative	0	Negative
TCGA-BH-A0C7-01	TCGA-BH-A0C7-01	Primary Tumor	Positive	LumB	0	Negative	0	Negative	2.508	Positive	0.605	Positive	0.334	Positive	0	Negative	0	Negative
TCGA-C8-A27A-01	TCGA-C8-A27A-01	Primary Tumor	Positive	LumB	0	Negative	0	Negative	2.268	Positive	0	Negative	0	Negative	0	Negative	0	Negative
TCGA-AN-A0FF-01	TCGA-AN-A0FF-01	Primary Tumor	Positive	LumB	0	Negative	0	Negative	2.227	Positive	0	Negative	0	Negative	0	Negative	0	Negative
TCGA-A2-A0EY-01	TCGA-A2-A0EY-01	Primary Tumor	Positive	LumB	0	Negative	0	Negative	2.22	Positive	0.4499	Positive	0	Negative	0	Negative	0	Negative
TCGA-BH-A1FM-01	TCGA-BH-A1FM-01	Primary Tumor	Positive	LumB	0	Negative	0	Negative	2.209	Positive	0.4463	Positive	0	Negative	0	Negative	0	Negative
TCGA-D8-A27R-01	TCGA-D8-A27R-01	Primary Tumor	Positive	LumB	0	Negative	0	Negative	2.189	Positive	0	Negative	0	Negative	0	Negative	0.3491	Positive
TCGA-AR-A24N-01	TCGA-AR-A24N-01	Primary Tumor	Positive	LumB	0	Negative	0	Negative	2.174	Positive	2.579	Positive	0	Negative	0	Negative	0.6648	Positive
TCGA-E9-A1N6-01	TCGA-E9-A1N6-01	Primary Tumor	Positive	LumB	0	Negative	0	Negative	2.113	Positive	0	Negative	0	Negative	0	Negative	0	Negative
TCGA-BH-A0C0-01	TCGA-BH-A0C0-01	Primary Tumor	Positive	LumB	0	Negative	0	Negative	2.07	Positive	0.5428	Positive	2.591	Positive	0	Negative	0.9364	Positive
TCGA-EW-A2FW-01	TCGA-EW-A2FW-01	Primary Tumor	Positive	LumB	0	Negative	0	Negative	1.992	Positive	0.4565	Positive	0	Negative	0	Negative	0	Negative
TCGA-A8-A08F-01	TCGA-A8-A08F-01	Primary Tumor	Positive	LumB	0	Negative	0	Negative	1.991	Positive	0.511	Positive	1.828	Positive	0	Negative	0	Negative
TCGA-AR-A0TY-01	TCGA-AR-A0TY-01	Primary Tumor	Positive	LumB	0	Negative	0	Negative	1.964	Positive	0.7181	Positive	0	Negative	0	Negative	0	Negative
TCGA-A2-A1FW-01	TCGA-A2-A1FW-01	Primary Tumor	Positive	LumB	0	Negative	0	Negative	1.876	Positive	0	Negative	0	Negative	0	Negative	0	Negative
TCGA-A8-A09I-01	TCGA-A8-A09I-01	Primary Tumor	Positive	LumB	0	Negative	0	Negative	1.849	Positive	0	Negative	0.2633	Positive	0	Negative	0	Negative
TCGA-C8-A1HL-01	TCGA-C8-A1HL-01	Primary Tumor	Positive	LumB	0	Negative	0	Negative	1.84	Positive	0	Negative	0.6006	Positive	0	Negative	0	Negative
TCGA-D8-A1X6-01	TCGA-D8-A1X6-01	Primary Tumor	Positive	LumB	0	Negative	0	Negative	1.828	Positive	0	Negative	0	Negative	0	Negative	0	Negative
TCGA-AR-A250-01	TCGA-AR-A250-01	Primary Tumor	Positive	LumB	0	Negative	0	Negative	1.801	Positive	0.3515	Positive	0.3515	Positive	0.3515	Positive	0.634	Positive
TCGA-A2-A25B-01	TCGA-A2-A25B-01	Primary Tumor	Positive	LumB	0	Negative	0	Negative	1.77	Positive	0	Negative	0	Negative	0	Negative	0	Negative
TCGA-B6-A0WW-01	TCGA-B6-A0WW-01	Primary Tumor	Positive	LumB	0	Negative	0	Negative	1.71	Positive	0	Negative	0	Negative	0	Negative	0	Negative
TCGA-D8-A1JC-01	TCGA-D8-A1JC-01	Primary Tumor	Positive	LumB	0	Negative	0	Negative	1.699	Positive	0	Negative	0.584	Positive	0	Negative	0.9986	Positive
TCGA-A8-A09N-01	TCGA-A8-A09N-01	Primary Tumor	Positive	LumB	0	Negative	0	Negative	1.67	Positive	0	Negative	0	Negative	0	Negative	0	Negative
TCGA-A8-A09M-01	TCGA-A8-A09M-01	Primary Tumor	Positive	LumB	0	Negative	0	Negative	1.648	Positive	0	Negative	0.439	Positive	0	Negative	0	Negative
TCGA-C8-A1HN-01	TCGA-C8-A1HN-01	Primary Tumor	Positive	LumB	0	Negative	0	Negative	1.637	Positive	0	Negative	0	Negative	0	Negative	0	Negative
TCGA-AO-A03N-01	TCGA-AO-A03N-01	Primary Tumor	Positive	LumB	0	Negative	0	Negative	1.586	Positive	0	Negative	0	Negative	0	Negative	0	Negative
TCGA-GM-A2DO-01	TCGA-GM-A2DO-01	Primary Tumor	Positive	LumB	0	Negative	0	Negative	1.57	Positive	0	Negative	0.9886	Positive	0.9886	Positive	2.788	Positive
TCGA-B6-A1KC-01	TCGA-B6-A1KC-01	Primary Tumor	Positive	LumB	0	Negative	0	Negative	1.553	Positive	0	Negative	0	Negative	0	Negative	0	Negative
TCGA-D8-A1X5-01	TCGA-D8-A1X5-01	Primary Tumor	Positive	LumB	0	Negative	0	Negative	1.457	Positive	0	Negative	0	Negative	0	Negative	0	Negative
TCGA-A2-A0YG-01	TCGA-A2-A0YG-01	Primary Tumor	Positive	LumB	0	Negative	0	Negative	1.401	Positive	0	Negative	0.728	Positive	0	Negative	0	Negative
TCGA-BH-A0BD-01	TCGA-BH-A0BD-01	Primary Tumor	Positive	LumB	0	Negative	0	Negative	1.398	Positive	0.726	Positive	0.4082	Positive	0	Negative	0.726	Positive
TCGA-B6-A0RL-01	TCGA-B6-A0RL-01	Primary Tumor	Positive	LumB	0	Negative	0	Negative	1.344	Positive	0	Negative	0	Negative	0	Negative	0	Negative
TCGA-C8-A3M8-01	TCGA-C8-A3M8-01	Primary Tumor	Positive	LumB	0	Negative	0	Negative	1.222	Positive	0	Negative	0	Negative	0	Negative	0	Negative
TCGA-AO-A1KP-01	TCGA-AO-A1KP-01	Primary Tumor	Positive	LumB	0	Negative	0	Negative	1.218	Positive	1.41	Positive	0	Negative	0	Negative	0	Negative
TCGA-AO-A0J3-01	TCGA-AO-A0J3-01	Primary Tumor	Positive	LumB	0	Negative	0	Negative	1.165	Positive	0	Negative	0	Negative	0	Negative	0.3202	Positive
TCGA-E9-A1NF-01	TCGA-E9-A1NF-01	Primary Tumor	Positive	LumB	0	Negative	0	Negative	1.162	Positive	0	Negative	0	Negative	0	Negative	0	Negative
TCGA-AQ-A04H-01	TCGA-AQ-A04H-01	Primary Tumor	Positive	LumB	0	Negative	0	Negative	1.121	Positive	0	Negative	0	Negative	0	Negative	0	Negative
TCGA-AR-A24H-01	TCGA-AR-A24H-01	Primary Tumor	Positive	LumB	0	Negative	0	Negative	1.115	Positive	0.3025	Positive	0	Negative	0	Negative	0	Negative
TCGA-AR-A24R-01	TCGA-AR-A24R-01	Primary Tumor	Positive	LumB	0	Negative	0	Negative	1.066	Positive	0.3487	Positive	0.121	Positive	0	Negative	0	Negative
TCGA-A8-A075-01	TCGA-A8-A075-01	Primary Tumor	Positive	LumB	0	Negative	0	Negative	1.054	Positive	0	Negative	1.054	Positive	0	Negative	0.4421	Positive
TCGA-BH-A18U-01	TCGA-BH-A18U-01	Primary Tumor	Positive	LumB	0	Negative	0	Negative	1.039	Positive	0.4348	Positive	0	Negative	0	Negative	0	Negative
TCGA-EW-A1OY-01	TCGA-EW-A1OY-01	Primary Tumor	Positive	LumB	0	Negative	0	Negative	1.024	Positive	0	Negative	0	Negative	0	Negative	0	Negative
TCGA-A8-A07S-01	TCGA-A8-A07S-01	Primary Tumor	Positive	LumB	0	Negative	0	Negative	1.003	Positive	1.879	Positive	0	Negative	0	Negative	0.4165	Positive
TCGA-E2-A10C-01	TCGA-E2-A10C-01	Primary Tumor	Positive	LumB	0	Negative	0	Negative	0.9646	Positive	0	Negative	2.099	Positive	0	Negative	0.5614	Positive
TCGA-B6-A0X5-01	TCGA-B6-A0X5-01	Primary Tumor	Positive	LumB	0	Negative	0	Negative	0.9522	Positive	0.5533	Positive	0	Negative	0	Negative	0	Negative
TCGA-AO-A1KT-01	TCGA-AO-A1KT-01	Primary Tumor	Positive	LumB	0	Negative	0	Negative	0.9275	Positive	0	Negative	0	Negative	0	Negative	0	Negative
TCGA-A2-A25C-01	TCGA-A2-A25C-01	Primary Tumor	Positive	LumB	0	Negative	0	Negative	0.9124	Positive	0	Negative	0.2876	Positive	0	Negative	0.5272	Positive
TCGA-C8-A12W-01	TCGA-C8-A12W-01	Primary Tumor	Positive	LumB	0	Negative	0	Negative	0.8978	Positive	0	Negative	0	Negative	0	Negative	0	Negative
TCGA-AR-A0TQ-01	TCGA-AR-A0TQ-01	Primary Tumor	Positive	LumB	0	Negative	0	Negative	0.8647	Positive	0.349	Positive	0.349	Positive	0	Negative	0.6298	Positive
TCGA-E2-A14O-01	TCGA-E2-A14O-01	Primary Tumor	Positive	LumB	0	Negative	0	Negative	0.8493	Positive	0.8493	Positive	0	Negative	0	Negative	0	Negative
TCGA-D8-A1Y1-01	TCGA-D8-A1Y1-01	Primary Tumor	Positive	LumB	0	Negative	0	Negative	0.8485	Positive	0.3413	Positive	0	Negative	0	Negative	0	Negative
TCGA-E9-A22E-01	TCGA-E9-A22E-01	Primary Tumor	Positive	LumB	0	Negative	0	Negative	0.8064	Positive	0	Negative	0	Negative	0	Negative	0	Negative
TCGA-A8-A085-01	TCGA-A8-A085-01	Primary Tumor	Positive	LumB	0	Negative	0	Negative	0.7869	Positive	0	Negative	0	Negative	0	Negative	0	Negative
TCGA-AR-A2LL-01	TCGA-AR-A2LL-01	Primary Tumor	Positive	LumB	0	Negative	0	Negative	0.7841	Positive	0	Negative	0	Negative	0	Negative	0	Negative
TCGA-D8-A1XF-01	TCGA-D8-A1XF-01	Primary Tumor	Positive	LumB	0	Negative	0	Negative	0.7646	Positive	0	Negative	0	Negative	0	Negative	0	Negative
TCGA-C8-A26V-01	TCGA-C8-A26V-01	Primary Tumor	Positive	LumB	0	Negative	0	Negative	0.7382	Positive	0.2901	Positive	0	Negative	0	Negative	0	Negative
TCGA-B6-A0IB-01	TCGA-B6-A0IB-01	Primary Tumor	Positive	LumB	0	Negative	0	Negative	0.7193	Positive	0	Negative	0	Negative	0	Negative	0	Negative
TCGA-D8-A1JJ-01	TCGA-D8-A1JJ-01	Primary Tumor	Positive	LumB	0	Negative	0	Negative	0.6675	Positive	0	Negative	0	Negative	0	Negative	0	Negative
TCGA-BH-A1F8-01	TCGA-BH-A1F8-01	Primary Tumor	Positive	LumB	0	Negative	0	Negative	0.6587	Positive	0.6587	Positive	0	Negative	0	Negative	0.9016	Positive
TCGA-D8-A1XZ-01	TCGA-D8-A1XZ-01	Primary Tumor	Positive	LumB	0	Negative	0	Negative	0.6422	Positive	0	Negative	0.6422	Positive	0	Negative	0	Negative
TCGA-A8-A06X-01	TCGA-A8-A06X-01	Primary Tumor	Positive	LumB	0	Negative	0	Negative	0.5819	Positive	0	Negative	0	Negative	0	Negative	0	Negative
TCGA-EW-A1PC-01	TCGA-EW-A1PC-01	Primary Tumor	Positive	LumB	0	Negative	0	Negative	0.5562	Positive	0.5562	Positive	0	Negative	0	Negative	0.3047	Positive
TCGA-AR-A24Z-01	TCGA-AR-A24Z-01	Primary Tumor	Positive	LumB	0	Negative	0	Negative	0.5438	Positive	0	Negative	0	Negative	0	Negative	0	Negative
TCGA-EW-A1J6-01	TCGA-EW-A1J6-01	Primary Tumor	Positive	LumB	0	Negative	0	Negative	0.5403	Positive	2.88	Positive	0	Negative	0	Negative	1.494	Positive
TCGA-EW-A1P0-01	TCGA-EW-A1P0-01	Primary Tumor	Positive	LumB	0	Negative	0	Negative	0.5329	Positive	0.5329	Positive	0	Negative	0	Negative	0	Negative
TCGA-A8-A096-01	TCGA-A8-A096-01	Primary Tumor	Positive	LumB	0	Negative	0	Negative	0.5039	Positive	0	Negative	0.2738	Positive	0	Negative	0.7022	Positive
TCGA-AN-A0XR-01	TCGA-AN-A0XR-01	Primary Tumor	Positive	LumB	0	Negative	0	Negative	0.4992	Positive	0.8693	Positive	0	Negative	0	Negative	0	Negative
TCGA-C8-A130-01	TCGA-C8-A130-01	Primary Tumor	Positive	LumB	0	Negative	0	Negative	0.4641	Positive	0.4641	Positive	0	Negative	0	Negative	0	Negative
TCGA-A8-A09C-01	TCGA-A8-A09C-01	Primary Tumor	Positive	LumB	0	Negative	0	Negative	0.4403	Positive	0.4403	Positive	0	Negative	0	Negative	0.4403	Positive
TCGA-A8-A095-01	TCGA-A8-A095-01	Primary Tumor	Positive	LumB	0	Negative	0	Negative	0.425	Positive	0.7529	Positive	0	Negative	0	Negative	0	Negative
TCGA-A8-A06O-01	TCGA-A8-A06O-01	Primary Tumor	Positive	LumB	0	Negative	0	Negative	0.4221	Positive	0	Negative	0.7484	Positive	0	Negative	0.4221	Positive
TCGA-AO-A03P-01	TCGA-AO-A03P-01	Primary Tumor	Positive	LumB	0	Negative	0	Negative	0.4157	Positive	0	Negative	0	Negative	0	Negative	0	Negative
TCGA-A1-A0SN-01	TCGA-A1-A0SN-01	Primary Tumor	Positive	LumB	0	Negative	0	Negative	0.4013	Positive	0	Negative	0	Negative	0	Negative	0	Negative
TCGA-A8-A07W-01	TCGA-A8-A07W-01	Primary Tumor	Positive	LumB	0	Negative	0	Negative	0.3981	Positive	0	Negative	0	Negative	0	Negative	0	Negative
TCGA-A2-A25E-01	TCGA-A2-A25E-01	Primary Tumor	Positive	LumB	0	Negative	0	Negative	0.3945	Positive	0	Negative	0	Negative	0	Negative	0	Negative
TCGA-AR-A0U2-01	TCGA-AR-A0U2-01	Primary Tumor	Positive	LumB	0	Negative	0	Negative	0.3897	Positive	0	Negative	2.023	Positive	0	Negative	0	Negative
TCGA-D8-A1JT-01	TCGA-D8-A1JT-01	Primary Tumor	Positive	LumB	0	Negative	0	Negative	0.3761	Positive	0	Negative	0	Negative	0	Negative	0	Negative
TCGA-AR-A24K-01	TCGA-AR-A24K-01	Primary Tumor	Positive	LumB	0	Negative	0	Negative	0.3717	Positive	0.6671	Positive	0	Negative	0	Negative	0	Negative
TCGA-AR-A24S-01	TCGA-AR-A24S-01	Primary Tumor	Positive	LumB	0	Negative	0	Negative	0.3708	Positive	0	Negative	0	Negative	0	Negative	0	Negative
TCGA-E2-A155-01	TCGA-E2-A155-01	Primary Tumor	Positive	LumB	0	Negative	0	Negative	0.3586	Positive	0	Negative	0	Negative	0	Negative	0	Negative
TCGA-A8-A081-01	TCGA-A8-A081-01	Primary Tumor	Positive	LumB	0	Negative	0	Negative	0.3335	Positive	0.6043	Positive	0.8674	Positive	0	Negative	0.6043	Positive
TCGA-A8-A06Z-01	TCGA-A8-A06Z-01	Primary Tumor	Positive	LumB	0	Negative	0	Negative	0.3257	Positive	0	Negative	0	Negative	0	Negative	0	Negative
TCGA-D8-A27W-01	TCGA-D8-A27W-01	Primary Tumor	Positive	LumB	0	Negative	0	Negative	0.3166	Positive	0	Negative	0	Negative	0	Negative	0.3166	Positive
TCGA-D8-A1JD-01	TCGA-D8-A1JD-01	Primary Tumor	Positive	LumB	0	Negative	0	Negative	0.3132	Positive	0	Negative	0.3132	Positive	0	Negative	0	Negative
TCGA-A2-A0D4-01	TCGA-A2-A0D4-01	Primary Tumor	Positive	LumB	0	Negative	0	Negative	0	Negative	1.518	Positive	0	Negative	0	Negative	0	Negative
TCGA-D8-A1XR-01	TCGA-D8-A1XR-01	Primary Tumor	Positive	LumB	0	Negative	0	Negative	0	Negative	1.17	Positive	0	Negative	0	Negative	0	Negative
TCGA-D8-A1XL-01	TCGA-D8-A1XL-01	Primary Tumor	Positive	LumB	0	Negative	0	Negative	0	Negative	1.163	Positive	0	Negative	0	Negative	0	Negative
TCGA-A7-A0CJ-01	TCGA-A7-A0CJ-01	Primary Tumor	Positive	LumB	0	Negative	0	Negative	0	Negative	1.092	Positive	0	Negative	0	Negative	0	Negative
TCGA-A8-A06R-01	TCGA-A8-A06R-01	Primary Tumor	Positive	LumB	0	Negative	0	Negative	0	Negative	1.06	Positive	0	Negative	0	Negative	0	Negative
TCGA-BH-A1F2-01	TCGA-BH-A1F2-01	Primary Tumor	Positive	LumB	0	Negative	0	Negative	0	Negative	0.6883	Positive	0	Negative	0	Negative	0	Negative
TCGA-A8-A06Q-01	TCGA-A8-A06Q-01	Primary Tumor	Positive	LumB	0	Negative	0	Negative	0	Negative	0.6333	Positive	0.6333	Positive	0	Negative	0	Negative
TCGA-BH-A1FN-01	TCGA-BH-A1FN-01	Primary Tumor	Positive	LumB	0	Negative	0	Negative	0	Negative	0.5716	Positive	0	Negative	0	Negative	0	Negative
TCGA-BH-A0W3-01	TCGA-BH-A0W3-01	Primary Tumor	Positive	LumB	0	Negative	0	Negative	0	Negative	0.5253	Positive	0	Negative	0	Negative	0	Negative
TCGA-BH-A0C3-01	TCGA-BH-A0C3-01	Primary Tumor	Positive	LumB	0	Negative	0	Negative	0	Negative	0.5089	Positive	0	Negative	0	Negative	0	Negative
TCGA-AO-A0JD-01	TCGA-AO-A0JD-01	Primary Tumor	Positive	LumB	0	Negative	0	Negative	0	Negative	0.4608	Positive	0	Negative	0	Negative	0	Negative
TCGA-A2-A04R-01	TCGA-A2-A04R-01	Primary Tumor	Positive	LumB	0	Negative	0	Negative	0	Negative	0.4459	Positive	0	Negative	0	Negative	0	Negative
TCGA-AN-A03Y-01	TCGA-AN-A03Y-01	Primary Tumor	Positive	LumB	0	Negative	0	Negative	0	Negative	0.4407	Positive	0	Negative	0	Negative	0	Negative
TCGA-A2-A0YH-01	TCGA-A2-A0YH-01	Primary Tumor	Positive	LumB	0	Negative	0	Negative	0	Negative	0.4381	Positive	0	Negative	0	Negative	0	Negative
TCGA-EW-A1OZ-01	TCGA-EW-A1OZ-01	Primary Tumor	Positive	LumB	0	Negative	0	Negative	0	Negative	0.4275	Positive	0	Negative	0	Negative	0.4275	Positive
TCGA-BH-A0HU-01	TCGA-BH-A0HU-01	Primary Tumor	Positive	LumB	0	Negative	0	Negative	0	Negative	0.418	Positive	0	Negative	0	Negative	0	Negative
TCGA-D8-A1Y2-01	TCGA-D8-A1Y2-01	Primary Tumor	Positive	LumB	0	Negative	0	Negative	0	Negative	0.4123	Positive	0	Negative	0	Negative	0.7326	Positive
TCGA-A2-A0T3-01	TCGA-A2-A0T3-01	Primary Tumor	Positive	LumB	0	Negative	0	Negative	0	Negative	0.3923	Positive	0	Negative	0	Negative	0	Negative
TCGA-BH-A0HW-01	TCGA-BH-A0HW-01	Primary Tumor	Positive	LumB	0	Negative	0	Negative	0	Negative	0.375	Positive	0	Negative	0	Negative	0	Negative
TCGA-A1-A0SI-01	TCGA-A1-A0SI-01	Primary Tumor	Positive	LumB	0	Negative	0	Negative	0	Negative	0.3722	Positive	1.269	Positive	0	Negative	0	Negative
TCGA-D8-A1JE-01	TCGA-D8-A1JE-01	Primary Tumor	Positive	LumB	0	Negative	0	Negative	0	Negative	0.3611	Positive	0	Negative	0	Negative	0	Negative
TCGA-D8-A1X7-01	TCGA-D8-A1X7-01	Primary Tumor	Positive	LumB	0	Negative	0	Negative	0	Negative	0.3493	Positive	0	Negative	0	Negative	0	Negative
TCGA-BH-A202-01	TCGA-BH-A202-01	Primary Tumor	Positive	LumB	0	Negative	0	Negative	0	Negative	0.3343	Positive	0	Negative	0	Negative	0	Negative
TCGA-A8-A09Q-01	TCGA-A8-A09Q-01	Primary Tumor	Positive	LumB	0	Negative	0	Negative	0	Negative	0	Negative	1.48	Positive	0	Negative	0	Negative
TCGA-BH-A0AU-01	TCGA-BH-A0AU-01	Primary Tumor	Positive	LumB	0	Negative	0	Negative	0	Negative	0	Negative	0.9279	Positive	0	Negative	0	Negative
TCGA-AN-A0AM-01	TCGA-AN-A0AM-01	Primary Tumor	Positive	LumB	0	Negative	0	Negative	0	Negative	0	Negative	0.4316	Positive	0.4316	Positive	1.033	Positive
TCGA-AC-A2BM-01	TCGA-AC-A2BM-01	Primary Tumor	Positive	LumB	0	Negative	0	Negative	0	Negative	0	Negative	0.4276	Positive	0.4276	Positive	0	Negative
TCGA-D8-A1J9-01	TCGA-D8-A1J9-01	Primary Tumor	Positive	LumB	0	Negative	0	Negative	0	Negative	0	Negative	0.3353	Positive	0	Negative	0	Negative
TCGA-A7-A13F-01	TCGA-A7-A13F-01	Primary Tumor	Positive	LumB	0	Negative	0	Negative	0	Negative	0	Negative	0	Negative	0.4871	Positive	0	Negative
TCGA-AO-A1KQ-01	TCGA-AO-A1KQ-01	Primary Tumor	Positive	LumB	0	Negative	0	Negative	0	Negative	0	Negative	0	Negative	0	Negative	2.142	Positive
TCGA-A8-A084-01	TCGA-A8-A084-01	Primary Tumor	Positive	LumB	0	Negative	0	Negative	0	Negative	0	Negative	0	Negative	0	Negative	0.8266	Positive
TCGA-AO-A03O-01	TCGA-AO-A03O-01	Primary Tumor	Positive	LumB	0	Negative	0	Negative	0	Negative	0	Negative	0	Negative	0	Negative	0.5228	Positive
TCGA-E2-A15K-01	TCGA-E2-A15K-01	Primary Tumor	Positive	LumB	0	Negative	0	Negative	0	Negative	0	Negative	0	Negative	0	Negative	0.4675	Positive
TCGA-BH-A0HY-01	TCGA-BH-A0HY-01	Primary Tumor	Positive	LumB	0	Negative	0	Negative	0	Negative	0	Negative	0	Negative	0	Negative	0.4516	Positive
TCGA-A8-A079-01	TCGA-A8-A079-01	Primary Tumor	Positive	LumB	0	Negative	0	Negative	0	Negative	0	Negative	0	Negative	0	Negative	0.4209	Positive
TCGA-E2-A14S-01	TCGA-E2-A14S-01	Primary Tumor	Positive	LumB	0	Negative	0	Negative	0	Negative	0	Negative	0	Negative	0	Negative	0.3902	Positive
TCGA-BH-A1FD-01	TCGA-BH-A1FD-01	Primary Tumor	Positive	LumB	0	Negative	0	Negative	0	Negative	0	Negative	0	Negative	0	Negative	0.3674	Positive
TCGA-A2-A0YT-01	TCGA-A2-A0YT-01	Primary Tumor	Positive	LumB	0	Negative	0	Negative	0	Negative	0	Negative	0	Negative	0	Negative	0	Negative
TCGA-A2-A1G4-01	TCGA-A2-A1G4-01	Primary Tumor	Positive	LumB	0	Negative	0	Negative	0	Negative	0	Negative	0	Negative	0	Negative	0	Negative
TCGA-A8-A06N-01	TCGA-A8-A06N-01	Primary Tumor	Positive	LumB	0	Negative	0	Negative	0	Negative	0	Negative	0	Negative	0	Negative	0	Negative
TCGA-A8-A07L-01	TCGA-A8-A07L-01	Primary Tumor	Positive	LumB	0	Negative	0	Negative	0	Negative	0	Negative	0	Negative	0	Negative	0	Negative
TCGA-A8-A082-01	TCGA-A8-A082-01	Primary Tumor	Positive	LumB	0	Negative	0	Negative	0	Negative	0	Negative	0	Negative	0	Negative	0	Negative
TCGA-A8-A08S-01	TCGA-A8-A08S-01	Primary Tumor	Positive	LumB	0	Negative	0	Negative	0	Negative	0	Negative	0	Negative	0	Negative	0	Negative
TCGA-A8-A092-01	TCGA-A8-A092-01	Primary Tumor	Positive	LumB	0	Negative	0	Negative	0	Negative	0	Negative	0	Negative	0	Negative	0	Negative
TCGA-A8-A09W-01	TCGA-A8-A09W-01	Primary Tumor	Positive	LumB	0	Negative	0	Negative	0	Negative	0	Negative	0	Negative	0	Negative	0	Negative
TCGA-AO-A0J7-01	TCGA-AO-A0J7-01	Primary Tumor	Positive	LumB	0	Negative	0	Negative	0	Negative	0	Negative	0	Negative	0	Negative	0	Negative
TCGA-AO-A0JM-01	TCGA-AO-A0JM-01	Primary Tumor	Positive	LumB	0	Negative	0	Negative	0	Negative	0	Negative	0	Negative	0	Negative	0	Negative
TCGA-AO-A1KS-01	TCGA-AO-A1KS-01	Primary Tumor	Positive	LumB	0	Negative	0	Negative	0	Negative	0	Negative	0	Negative	0	Negative	0	Negative
TCGA-AR-A2LK-01	TCGA-AR-A2LK-01	Primary Tumor	Positive	LumB	0	Negative	0	Negative	0	Negative	0	Negative	0	Negative	0	Negative	0	Negative
TCGA-B6-A0WV-01	TCGA-B6-A0WV-01	Primary Tumor	Positive	LumB	0	Negative	0	Negative	0	Negative	0	Negative	0	Negative	0	Negative	0	Negative
TCGA-BH-A0H0-01	TCGA-BH-A0H0-01	Primary Tumor	Positive	LumB	0	Negative	0	Negative	0	Negative	0	Negative	0	Negative	0	Negative	0	Negative
TCGA-C8-A12M-01	TCGA-C8-A12M-01	Primary Tumor	Positive	LumB	0	Negative	0	Negative	0	Negative	0	Negative	0	Negative	0	Negative	0	Negative
TCGA-C8-A274-01	TCGA-C8-A274-01	Primary Tumor	Positive	LumB	0	Negative	0	Negative	0	Negative	0	Negative	0	Negative	0	Negative	0	Negative
TCGA-D8-A1JI-01	TCGA-D8-A1JI-01	Primary Tumor	Positive	LumB	0	Negative	0	Negative	0	Negative	0	Negative	0	Negative	0	Negative	0	Negative
TCGA-D8-A1XS-01	TCGA-D8-A1XS-01	Primary Tumor	Positive	LumB	0	Negative	0	Negative	0	Negative	0	Negative	0	Negative	0	Negative	0	Negative
TCGA-E9-A1NI-01	TCGA-E9-A1NI-01	Primary Tumor	Positive	LumB	0	Negative	0	Negative	0	Negative	0	Negative	0	Negative	0	Negative	0	Negative
TCGA-EW-A1OX-01	TCGA-EW-A1OX-01	Primary Tumor	Positive	LumB	0	Negative	0	Negative	0	Negative	0	Negative	0	Negative	0	Negative	0	Negative
TCGA-D8-A141-01	TCGA-D8-A141-01	Primary Tumor	Positive	LumA	2.139	Positive	0	Negative	0	Negative	0	Negative	2.139	Positive	0	Negative	0	Negative
TCGA-BH-A0BM-01	TCGA-BH-A0BM-01	Primary Tumor	Positive	LumA	1.541	Positive	0	Negative	0	Negative	1.185	Positive	0	Negative	0	Negative	0	Negative
TCGA-A2-A3KD-01	TCGA-A2-A3KD-01	Primary Tumor	Positive	LumA	1.474	Positive	0	Negative	1.987	Positive	0.9179	Positive	0	Negative	0	Negative	0	Negative
TCGA-D8-A1XV-01	TCGA-D8-A1XV-01	Primary Tumor	Positive	LumA	1.348	Positive	0	Negative	0	Negative	1.838	Positive	0	Negative	0	Negative	0	Negative
TCGA-AN-A0XW-01	TCGA-AN-A0XW-01	Primary Tumor	Positive	LumA	1.116	Positive	0	Negative	1.116	Positive	0	Negative	1.216	Positive	0	Negative	0.474	Positive
TCGA-E2-A14Z-01	TCGA-E2-A14Z-01	Primary Tumor	Positive	LumA	0.9236	Positive	0	Negative	0	Negative	0	Negative	0	Negative	0	Negative	0	Negative
TCGA-A2-A0EX-01	TCGA-A2-A0EX-01	Primary Tumor	Positive	LumA	0.9074	Positive	0	Negative	0	Negative	0.5239	Positive	0	Negative	0	Negative	0	Negative
TCGA-C8-A132-01	TCGA-C8-A132-01	Primary Tumor	Positive	LumA	0.8255	Positive	0	Negative	2.162	Positive	0	Negative	0.471	Positive	0	Negative	0.471	Positive
TCGA-GM-A2DN-01	TCGA-GM-A2DN-01	Primary Tumor	Positive	LumA	0.8248	Positive	0	Negative	0	Negative	0	Negative	1.638	Positive	0	Negative	0.8248	Positive
TCGA-BH-A0BT-01	TCGA-BH-A0BT-01	Primary Tumor	Positive	LumA	0.8213	Positive	0	Negative	0	Negative	1.105	Positive	0	Negative	0	Negative	0.4683	Positive
TCGA-AR-A2LN-01	TCGA-AR-A2LN-01	Primary Tumor	Positive	LumA	0.6381	Positive	0	Negative	0	Negative	1.079	Positive	0	Negative	0	Negative	0	Negative
TCGA-E2-A15R-01	TCGA-E2-A15R-01	Primary Tumor	Positive	LumA	0.5575	Positive	0	Negative	0	Negative	0	Negative	0	Negative	0	Negative	0.3056	Positive
TCGA-E2-A1B5-01	TCGA-E2-A1B5-01	Primary Tumor	Positive	LumA	0.5128	Positive	0	Negative	0.5128	Positive	0	Negative	2.142	Positive	0	Negative	1.437	Positive
TCGA-AR-A1AK-01	TCGA-AR-A1AK-01	Primary Tumor	Positive	LumA	0.4807	Positive	0	Negative	0.8406	Positive	0	Negative	0	Negative	0	Negative	0	Negative
TCGA-A7-A0CG-01	TCGA-A7-A0CG-01	Primary Tumor	Positive	LumA	0.4777	Positive	0	Negative	0	Negative	0	Negative	0	Negative	0	Negative	0.8358	Positive
TCGA-BH-A0H9-01	TCGA-BH-A0H9-01	Primary Tumor	Positive	LumA	0.4761	Positive	0	Negative	0.4761	Positive	0	Negative	0	Negative	0	Negative	0	Negative
TCGA-AR-A1AU-01	TCGA-AR-A1AU-01	Primary Tumor	Positive	LumA	0.4609	Positive	0	Negative	4.253	Positive	1.09	Positive	0	Negative	0	Negative	0	Negative
TCGA-BH-A0H5-01	TCGA-BH-A0H5-01	Primary Tumor	Positive	LumA	0.4608	Positive	0	Negative	0.8095	Positive	0.4608	Positive	1.186	Positive	0	Negative	1.527	Positive
TCGA-AN-A0XL-01	TCGA-AN-A0XL-01	Primary Tumor	Positive	LumA	0.4587	Positive	0	Negative	0.8061	Positive	0	Negative	0	Negative	0	Negative	0	Negative
TCGA-BH-A0DX-01	TCGA-BH-A0DX-01	Primary Tumor	Positive	LumA	0.4565	Positive	0	Negative	1.082	Positive	0.8026	Positive	0	Negative	0	Negative	0.4565	Positive
TCGA-EW-A2FS-01	TCGA-EW-A2FS-01	Primary Tumor	Positive	LumA	0.455	Positive	0	Negative	2.117	Positive	0.455	Positive	0.455	Positive	0.455	Positive	0.455	Positive
TCGA-BH-A18M-01	TCGA-BH-A18M-01	Primary Tumor	Positive	LumA	0.4513	Positive	0	Negative	0	Negative	0	Negative	0	Negative	0	Negative	0	Negative
TCGA-E2-A10F-01	TCGA-E2-A10F-01	Primary Tumor	Positive	LumA	0.4471	Positive	0	Negative	0	Negative	1.063	Positive	0	Negative	0	Negative	0	Negative
TCGA-D8-A146-01	TCGA-D8-A146-01	Primary Tumor	Positive	LumA	0.4394	Positive	0	Negative	0	Negative	1.649	Positive	0	Negative	0	Negative	0	Negative
TCGA-BH-A0HI-01	TCGA-BH-A0HI-01	Primary Tumor	Positive	LumA	0.4347	Positive	0	Negative	0	Negative	0	Negative	0	Negative	0	Negative	0.4347	Positive
TCGA-GI-A2C8-01	TCGA-GI-A2C8-01	Primary Tumor	Positive	LumA	0.4165	Positive	0	Negative	0	Negative	0	Negative	0	Negative	0	Negative	0	Negative
TCGA-A1-A0SD-01	TCGA-A1-A0SD-01	Primary Tumor	Positive	LumA	0.4123	Positive	0	Negative	0.9946	Positive	0	Negative	0	Negative	0	Negative	0	Negative
TCGA-E2-A1IH-01	TCGA-E2-A1IH-01	Primary Tumor	Positive	LumA	0.4094	Positive	0	Negative	0.7279	Positive	0	Negative	0.7279	Positive	0	Negative	0.7279	Positive
TCGA-BH-A1FH-01	TCGA-BH-A1FH-01	Primary Tumor	Positive	LumA	0.3891	Positive	0	Negative	0	Negative	0.3891	Positive	0	Negative	0	Negative	0	Negative
TCGA-A2-A0CV-01	TCGA-A2-A0CV-01	Primary Tumor	Positive	LumA	0.3635	Positive	0	Negative	0.6536	Positive	0.895	Positive	0.6536	Positive	0	Negative	0	Negative
TCGA-A8-A07F-01	TCGA-A8-A07F-01	Primary Tumor	Positive	LumA	0.3517	Positive	0	Negative	1.073	Positive	0.8705	Positive	0	Negative	0	Negative	0	Negative
TCGA-D8-A27L-01	TCGA-D8-A27L-01	Primary Tumor	Positive	LumA	0.3457	Positive	0	Negative	0	Negative	0	Negative	0	Negative	0	Negative	0.3457	Positive
TCGA-BH-A18I-01	TCGA-BH-A18I-01	Primary Tumor	Positive	LumA	0.3415	Positive	0	Negative	0.3415	Positive	0	Negative	0	Negative	0	Negative	0.6176	Positive
TCGA-D8-A1X9-01	TCGA-D8-A1X9-01	Primary Tumor	Positive	LumA	0.3253	Positive	0	Negative	0.8146	Positive	0	Negative	0	Negative	0	Negative	0	Negative
TCGA-BH-A1EX-01	TCGA-BH-A1EX-01	Primary Tumor	Positive	LumA	0.3058	Positive	0	Negative	0.7726	Positive	0.7726	Positive	0	Negative	0	Negative	0	Negative
TCGA-B6-A0I5-01	TCGA-B6-A0I5-01	Primary Tumor	Positive	LumA	0	Negative	0.6415	Positive	1.422	Positive	0	Negative	0	Negative	0	Negative	0	Negative
TCGA-A8-A099-01	TCGA-A8-A099-01	Primary Tumor	Positive	LumA	0	Negative	0.6157	Positive	0	Negative	1.377	Positive	0	Negative	0	Negative	0	Negative
TCGA-BH-A1EU-01	TCGA-BH-A1EU-01	Primary Tumor	Positive	LumA	0	Negative	0.4987	Positive	0.6955	Positive	0.2708	Positive	0.4987	Positive	0.2708	Positive	0.6955	Positive
TCGA-A7-A0D9-01	TCGA-A7-A0D9-01	Primary Tumor	Positive	LumA	0	Negative	0.4974	Positive	1.404	Positive	2.467	Positive	0	Negative	0	Negative	0	Negative
TCGA-A8-A07P-01	TCGA-A8-A07P-01	Primary Tumor	Positive	LumA	0	Negative	0.4281	Positive	0	Negative	0	Negative	0	Negative	0	Negative	0.4281	Positive
TCGA-B6-A0X7-01	TCGA-B6-A0X7-01	Primary Tumor	Positive	LumA	0	Negative	0.4258	Positive	0	Negative	1.247	Positive	0	Negative	0	Negative	0	Negative
TCGA-D8-A27T-01	TCGA-D8-A27T-01	Primary Tumor	Positive	LumA	0	Negative	0.4132	Positive	0.9963	Positive	0	Negative	0	Negative	0	Negative	0	Negative
TCGA-BH-A18S-01	TCGA-BH-A18S-01	Primary Tumor	Positive	LumA	0	Negative	0.4077	Positive	0	Negative	2.478	Positive	0	Negative	0	Negative	0	Negative
TCGA-AC-A2FF-01	TCGA-AC-A2FF-01	Primary Tumor	Positive	LumA	0	Negative	0.4028	Positive	0	Negative	0.4028	Positive	0	Negative	0.4028	Positive	0.7173	Positive
TCGA-A2-A0YI-01	TCGA-A2-A0YI-01	Primary Tumor	Positive	LumA	0	Negative	0.3765	Positive	0.3765	Positive	0.9218	Positive	0.3765	Positive	0	Negative	0.6747	Positive
TCGA-AO-A0J5-01	TCGA-AO-A0J5-01	Primary Tumor	Positive	LumA	0	Negative	0.3565	Positive	0.3565	Positive	0	Negative	0.3565	Positive	0	Negative	0	Negative
TCGA-E9-A1NE-01	TCGA-E9-A1NE-01	Primary Tumor	Positive	LumA	0	Negative	0.3414	Positive	0.6173	Positive	0	Negative	2.863	Positive	0	Negative	0.6173	Positive
TCGA-A7-A3J0-01	TCGA-A7-A3J0-01	Primary Tumor	Positive	LumA	0	Negative	0.3314	Positive	1.941	Positive	0.6007	Positive	0.3314	Positive	0	Negative	0	Negative
TCGA-A8-A0AB-01	TCGA-A8-A0AB-01	Primary Tumor	Positive	LumA	0	Negative	0.3309	Positive	0	Negative	0.8264	Positive	0	Negative	0	Negative	0	Negative
TCGA-D8-A1Y0-01	TCGA-D8-A1Y0-01	Primary Tumor	Positive	LumA	0	Negative	0.3238	Positive	0	Negative	0.8113	Positive	0.8113	Positive	0	Negative	0.588	Positive
TCGA-E2-A1IE-01	TCGA-E2-A1IE-01	Primary Tumor	Positive	LumA	0	Negative	0.3209	Positive	0.5833	Positive	0.8052	Positive	0	Negative	0	Negative	0	Negative
TCGA-B6-A0X4-01	TCGA-B6-A0X4-01	Primary Tumor	Positive	LumA	0	Negative	0	Negative	3.744	Positive	0.6693	Positive	0	Negative	0	Negative	0	Negative
TCGA-GM-A2DC-01	TCGA-GM-A2DC-01	Primary Tumor	Positive	LumA	0	Negative	0	Negative	3.114	Positive	0	Negative	0	Negative	0	Negative	1.066	Positive
TCGA-C8-A26Z-01	TCGA-C8-A26Z-01	Primary Tumor	Positive	LumA	0	Negative	0	Negative	2.866	Positive	0	Negative	0	Negative	0	Negative	0	Negative
TCGA-BH-A0DQ-01	TCGA-BH-A0DQ-01	Primary Tumor	Positive	LumA	0	Negative	0	Negative	2.834	Positive	0	Negative	0.4944	Positive	0	Negative	0	Negative
TCGA-AO-A12H-01	TCGA-AO-A12H-01	Primary Tumor	Positive	LumA	0	Negative	0	Negative	2.647	Positive	0	Negative	0	Negative	0	Negative	0	Negative
TCGA-AO-A0JC-01	TCGA-AO-A0JC-01	Primary Tumor	Positive	LumA	0	Negative	0	Negative	2.54	Positive	0	Negative	4.223	Positive	0.5239	Positive	2.645	Positive
TCGA-BH-A0GZ-01	TCGA-BH-A0GZ-01	Primary Tumor	Positive	LumA	0	Negative	0	Negative	2.534	Positive	0.9697	Positive	0	Negative	0	Negative	0	Negative
TCGA-AR-A0TW-01	TCGA-AR-A0TW-01	Primary Tumor	Positive	LumA	0	Negative	0	Negative	2.398	Positive	0.4097	Positive	0	Negative	0	Negative	0	Negative
TCGA-A8-A09T-01	TCGA-A8-A09T-01	Primary Tumor	Positive	LumA	0	Negative	0	Negative	2.302	Positive	0	Negative	0	Negative	0	Negative	0.8369	Positive
TCGA-GM-A2DK-01	TCGA-GM-A2DK-01	Primary Tumor	Positive	LumA	0	Negative	0	Negative	2.267	Positive	0.9656	Positive	0	Negative	0	Negative	0	Negative
TCGA-A8-A07E-01	TCGA-A8-A07E-01	Primary Tumor	Positive	LumA	0	Negative	0	Negative	2.24	Positive	0	Negative	0	Negative	0	Negative	0.3635	Positive
TCGA-E2-A15O-01	TCGA-E2-A15O-01	Primary Tumor	Positive	LumA	0	Negative	0	Negative	2.235	Positive	0.8672	Positive	0	Negative	0	Negative	0.4978	Positive
TCGA-A8-A08T-01	TCGA-A8-A08T-01	Primary Tumor	Positive	LumA	0	Negative	0	Negative	2.22	Positive	0.736	Positive	0	Negative	0	Negative	0.4145	Positive
TCGA-D8-A1JB-01	TCGA-D8-A1JB-01	Primary Tumor	Positive	LumA	0	Negative	0	Negative	2.051	Positive	0.5352	Positive	1.484	Positive	0	Negative	0.5352	Positive
TCGA-AN-A0FK-01	TCGA-AN-A0FK-01	Primary Tumor	Positive	LumA	0	Negative	0	Negative	1.992	Positive	0	Negative	0	Negative	0	Negative	0	Negative
TCGA-AR-A0TZ-01	TCGA-AR-A0TZ-01	Primary Tumor	Positive	LumA	0	Negative	0	Negative	1.953	Positive	0	Negative	0	Negative	0	Negative	0	Negative
TCGA-AQ-A0Y5-01	TCGA-AQ-A0Y5-01	Primary Tumor	Positive	LumA	0	Negative	0	Negative	1.935	Positive	0	Negative	0	Negative	0	Negative	0.4362	Positive
TCGA-E2-A1LA-01	TCGA-E2-A1LA-01	Primary Tumor	Positive	LumA	0	Negative	0	Negative	1.876	Positive	1.224	Positive	0	Negative	0	Negative	0.9185	Positive
TCGA-BH-A0HX-01	TCGA-BH-A0HX-01	Primary Tumor	Positive	LumA	0	Negative	0	Negative	1.875	Positive	0.8177	Positive	0	Negative	0	Negative	0	Negative
TCGA-A8-A086-01	TCGA-A8-A086-01	Primary Tumor	Positive	LumA	0	Negative	0	Negative	1.807	Positive	0.3923	Positive	0	Negative	0	Negative	0	Negative
TCGA-B6-A0IG-01	TCGA-B6-A0IG-01	Primary Tumor	Positive	LumA	0	Negative	0	Negative	1.79	Positive	0.3866	Positive	0	Negative	0	Negative	0.3866	Positive
TCGA-AC-A23C-01	TCGA-AC-A23C-01	Primary Tumor	Positive	LumA	0	Negative	0	Negative	1.768	Positive	0.9278	Positive	0	Negative	0	Negative	0	Negative
TCGA-D8-A1XG-01	TCGA-D8-A1XG-01	Primary Tumor	Positive	LumA	0	Negative	0	Negative	1.732	Positive	0.8267	Positive	0	Negative	0	Negative	0	Negative
TCGA-EW-A1PA-01	TCGA-EW-A1PA-01	Primary Tumor	Positive	LumA	0	Negative	0	Negative	1.724	Positive	0	Negative	0	Negative	0	Negative	1.252	Positive
TCGA-BH-A0DK-01	TCGA-BH-A0DK-01	Primary Tumor	Positive	LumA	0	Negative	0	Negative	1.701	Positive	0.5361	Positive	1.233	Positive	0	Negative	0.5361	Positive
TCGA-C8-A133-01	TCGA-C8-A133-01	Primary Tumor	Positive	LumA	0	Negative	0	Negative	1.68	Positive	0	Negative	0	Negative	0	Negative	0	Negative
TCGA-E2-A3DX-01	TCGA-E2-A3DX-01	Primary Tumor	Positive	LumA	0	Negative	0	Negative	1.548	Positive	0.9727	Positive	0.8701	Positive	0	Negative	0.9727	Positive
TCGA-E2-A105-01	TCGA-E2-A105-01	Primary Tumor	Positive	LumA	0	Negative	0	Negative	1.548	Positive	0	Negative	0.4011	Positive	0	Negative	0	Negative
TCGA-BH-A0AZ-01	TCGA-BH-A0AZ-01	Primary Tumor	Positive	LumA	0	Negative	0	Negative	1.544	Positive	0.5648	Positive	0	Negative	0	Negative	0	Negative
TCGA-BH-A0HB-01	TCGA-BH-A0HB-01	Primary Tumor	Positive	LumA	0	Negative	0	Negative	1.543	Positive	0.9683	Positive	0	Negative	0	Negative	0	Negative
TCGA-BH-A0HF-01	TCGA-BH-A0HF-01	Primary Tumor	Positive	LumA	0	Negative	0	Negative	1.48	Positive	0.9218	Positive	0	Negative	0	Negative	0	Negative
TCGA-AR-A1AN-01	TCGA-AR-A1AN-01	Primary Tumor	Positive	LumA	0	Negative	0	Negative	1.45	Positive	0	Negative	0	Negative	0	Negative	0	Negative
TCGA-E2-A14T-01	TCGA-E2-A14T-01	Primary Tumor	Positive	LumA	0	Negative	0	Negative	1.397	Positive	0	Negative	0	Negative	0	Negative	0	Negative
TCGA-A2-A0YD-01	TCGA-A2-A0YD-01	Primary Tumor	Positive	LumA	0	Negative	0	Negative	1.384	Positive	0	Negative	0	Negative	0	Negative	0	Negative
TCGA-EW-A1J1-01	TCGA-EW-A1J1-01	Primary Tumor	Positive	LumA	0	Negative	0	Negative	1.381	Positive	0	Negative	1.548	Positive	0	Negative	0	Negative
TCGA-AO-A03M-01	TCGA-AO-A03M-01	Primary Tumor	Positive	LumA	0	Negative	0	Negative	1.38	Positive	0	Negative	0.6178	Positive	0	Negative	0	Negative
TCGA-E9-A22B-01	TCGA-E9-A22B-01	Primary Tumor	Positive	LumA	0	Negative	0	Negative	1.377	Positive	0.3999	Positive	0	Negative	0	Negative	0	Negative
TCGA-AR-A252-01	TCGA-AR-A252-01	Primary Tumor	Positive	LumA	0	Negative	0	Negative	1.311	Positive	0	Negative	2.852	Positive	0	Negative	1.128	Positive
TCGA-C8-A273-01	TCGA-C8-A273-01	Primary Tumor	Positive	LumA	0	Negative	0	Negative	1.303	Positive	0	Negative	0	Negative	0	Negative	0.3711	Positive
TCGA-E9-A1R2-01	TCGA-E9-A1R2-01	Primary Tumor	Positive	LumA	0	Negative	0	Negative	1.251	Positive	0	Negative	0	Negative	0	Negative	0	Negative
TCGA-AN-A0AS-01	TCGA-AN-A0AS-01	Primary Tumor	Positive	LumA	0	Negative	0	Negative	1.234	Positive	0	Negative	0	Negative	0	Negative	0	Negative
TCGA-E2-A1L9-01	TCGA-E2-A1L9-01	Primary Tumor	Positive	LumA	0	Negative	0	Negative	1.231	Positive	0.3443	Positive	0	Negative	0	Negative	0	Negative
TCGA-A8-A08Z-01	TCGA-A8-A08Z-01	Primary Tumor	Positive	LumA	0	Negative	0	Negative	1.205	Positive	0	Negative	0	Negative	0	Negative	0	Negative
TCGA-E2-A10A-01	TCGA-E2-A10A-01	Primary Tumor	Positive	LumA	0	Negative	0	Negative	1.197	Positive	0	Negative	0	Negative	0	Negative	0	Negative
TCGA-BH-A0BR-01	TCGA-BH-A0BR-01	Primary Tumor	Positive	LumA	0	Negative	0	Negative	1.194	Positive	0	Negative	0	Negative	0	Negative	0	Negative
TCGA-E2-A1IJ-01	TCGA-E2-A1IJ-01	Primary Tumor	Positive	LumA	0	Negative	0	Negative	1.192	Positive	0	Negative	0.7157	Positive	0.7157	Positive	0.7157	Positive
TCGA-A8-A06Y-01	TCGA-A8-A06Y-01	Primary Tumor	Positive	LumA	0	Negative	0	Negative	1.165	Positive	0.8704	Positive	0	Negative	0	Negative	0	Negative
TCGA-BH-A0B0-01	TCGA-BH-A0B0-01	Primary Tumor	Positive	LumA	0	Negative	0	Negative	1.163	Positive	0.8688	Positive	0	Negative	0	Negative	0	Negative
TCGA-A1-A0SQ-01	TCGA-A1-A0SQ-01	Primary Tumor	Positive	LumA	0	Negative	0	Negative	1.144	Positive	0	Negative	0	Negative	0	Negative	0	Negative
TCGA-A8-A06U-01	TCGA-A8-A06U-01	Primary Tumor	Positive	LumA	0	Negative	0	Negative	1.116	Positive	0.474	Positive	0	Negative	0	Negative	0	Negative
TCGA-A2-A0T7-01	TCGA-A2-A0T7-01	Primary Tumor	Positive	LumA	0	Negative	0	Negative	1.108	Positive	0	Negative	0.3661	Positive	0	Negative	0.3661	Positive
TCGA-AO-A0JF-01	TCGA-AO-A0JF-01	Primary Tumor	Positive	LumA	0	Negative	0	Negative	1.106	Positive	0.4692	Positive	0	Negative	0	Negative	0.4692	Positive
TCGA-AR-A0U3-01	TCGA-AR-A0U3-01	Primary Tumor	Positive	LumA	0	Negative	0	Negative	1.098	Positive	0	Negative	0	Negative	0	Negative	0	Negative
TCGA-EW-A2FV-01	TCGA-EW-A2FV-01	Primary Tumor	Positive	LumA	0	Negative	0	Negative	1.097	Positive	0	Negative	1.253	Positive	0	Negative	0.3614	Positive
TCGA-AO-A125-01	TCGA-AO-A125-01	Primary Tumor	Positive	LumA	0	Negative	0	Negative	1.094	Positive	2.368	Positive	0	Negative	0	Negative	0	Negative
TCGA-EW-A1P3-01	TCGA-EW-A1P3-01	Primary Tumor	Positive	LumA	0	Negative	0	Negative	1.081	Positive	1.081	Positive	0	Negative	0	Negative	0	Negative
TCGA-BH-A18J-01	TCGA-BH-A18J-01	Primary Tumor	Positive	LumA	0	Negative	0	Negative	1.035	Positive	0.4324	Positive	0	Negative	0	Negative	0	Negative
TCGA-A7-A3IY-01	TCGA-A7-A3IY-01	Primary Tumor	Positive	LumA	0	Negative	0	Negative	1.034	Positive	0	Negative	0	Negative	0	Negative	0	Negative
TCGA-BH-A1EY-01	TCGA-BH-A1EY-01	Primary Tumor	Positive	LumA	0	Negative	0	Negative	0.982	Positive	0.573	Positive	0.573	Positive	0	Negative	0	Negative
TCGA-D8-A1JP-01	TCGA-D8-A1JP-01	Primary Tumor	Positive	LumA	0	Negative	0	Negative	0.9713	Positive	0.5659	Positive	0	Negative	0	Negative	0.5659	Positive
TCGA-AN-A0FW-01	TCGA-AN-A0FW-01	Primary Tumor	Positive	LumA	0	Negative	0	Negative	0.9529	Positive	0	Negative	0	Negative	0	Negative	0	Negative
TCGA-BH-A0GY-01	TCGA-BH-A0GY-01	Primary Tumor	Positive	LumA	0	Negative	0	Negative	0.9273	Positive	0	Negative	0.5369	Positive	0	Negative	0	Negative
TCGA-A2-A0SU-01	TCGA-A2-A0SU-01	Primary Tumor	Positive	LumA	0	Negative	0	Negative	0.8961	Positive	0.5165	Positive	0	Negative	0	Negative	0	Negative
TCGA-E2-A1IF-01	TCGA-E2-A1IF-01	Primary Tumor	Positive	LumA	0	Negative	0	Negative	0.8871	Positive	0.8871	Positive	0	Negative	0	Negative	0	Negative
TCGA-A8-A07B-01	TCGA-A8-A07B-01	Primary Tumor	Positive	LumA	0	Negative	0	Negative	0.8839	Positive	0	Negative	0	Negative	0	Negative	0	Negative
TCGA-A8-A09K-01	TCGA-A8-A09K-01	Primary Tumor	Positive	LumA	0	Negative	0	Negative	0.8825	Positive	0	Negative	0	Negative	0	Negative	0	Negative
TCGA-E2-A1B1-01	TCGA-E2-A1B1-01	Primary Tumor	Positive	LumA	0	Negative	0	Negative	0.8811	Positive	0.5068	Positive	1.96	Positive	0	Negative	0.5068	Positive
TCGA-BH-A0W7-01	TCGA-BH-A0W7-01	Primary Tumor	Positive	LumA	0	Negative	0	Negative	0.8654	Positive	1.793	Positive	0	Negative	0	Negative	0	Negative
TCGA-AO-A12E-01	TCGA-AO-A12E-01	Primary Tumor	Positive	LumA	0	Negative	0	Negative	0.8637	Positive	0.6289	Positive	0	Negative	0	Negative	0	Negative
TCGA-E2-A1IG-01	TCGA-E2-A1IG-01	Primary Tumor	Positive	LumA	0	Negative	0	Negative	0.8576	Positive	0.4916	Positive	0	Negative	0	Negative	0	Negative
TCGA-E2-A15H-01	TCGA-E2-A15H-01	Primary Tumor	Positive	LumA	0	Negative	0	Negative	0.8518	Positive	0	Negative	0	Negative	0	Negative	0	Negative
TCGA-A8-A06T-01	TCGA-A8-A06T-01	Primary Tumor	Positive	LumA	0	Negative	0	Negative	0.8489	Positive	2.538	Positive	1.048	Positive	0	Negative	0.8489	Positive
TCGA-AO-A126-01	TCGA-AO-A126-01	Primary Tumor	Positive	LumA	0	Negative	0	Negative	0.8395	Positive	1.367	Positive	0	Negative	0	Negative	0.48	Positive
TCGA-A8-A083-01	TCGA-A8-A083-01	Primary Tumor	Positive	LumA	0	Negative	0	Negative	0.8312	Positive	1.028	Positive	0	Negative	0	Negative	0	Negative
TCGA-AR-A1AX-01	TCGA-AR-A1AX-01	Primary Tumor	Positive	LumA	0	Negative	0	Negative	0.8124	Positive	0	Negative	1.423	Positive	0	Negative	0.8124	Positive
TCGA-A1-A0SJ-01	TCGA-A1-A0SJ-01	Primary Tumor	Positive	LumA	0	Negative	0	Negative	0.7921	Positive	0	Negative	0	Negative	0	Negative	0	Negative
TCGA-GM-A2D9-01	TCGA-GM-A2D9-01	Primary Tumor	Positive	LumA	0	Negative	0	Negative	0.785	Positive	0	Negative	0	Negative	0	Negative	0	Negative
TCGA-E2-A15J-01	TCGA-E2-A15J-01	Primary Tumor	Positive	LumA	0	Negative	0	Negative	0.7712	Positive	0.7712	Positive	0	Negative	0	Negative	0	Negative
TCGA-E2-A15D-01	TCGA-E2-A15D-01	Primary Tumor	Positive	LumA	0	Negative	0	Negative	0.766	Positive	0.766	Positive	0	Negative	0	Negative	0	Negative
TCGA-AN-A0XV-01	TCGA-AN-A0XV-01	Primary Tumor	Positive	LumA	0	Negative	0	Negative	0.7633	Positive	0	Negative	0	Negative	0	Negative	0.7633	Positive
TCGA-BH-A0W5-01	TCGA-BH-A0W5-01	Primary Tumor	Positive	LumA	0	Negative	0	Negative	0.7607	Positive	0	Negative	2.489	Positive	0	Negative	1.624	Positive
TCGA-A8-A08C-01	TCGA-A8-A08C-01	Primary Tumor	Positive	LumA	0	Negative	0	Negative	0.7461	Positive	0	Negative	0	Negative	0	Negative	0	Negative
TCGA-BH-A0B5-01	TCGA-BH-A0B5-01	Primary Tumor	Positive	LumA	0	Negative	0	Negative	0.7373	Positive	0	Negative	0.4153	Positive	0	Negative	0	Negative
TCGA-B6-A0WY-01	TCGA-B6-A0WY-01	Primary Tumor	Positive	LumA	0	Negative	0	Negative	0.7139	Positive	0.4006	Positive	0.4006	Positive	0	Negative	0	Negative
TCGA-A1-A0SM-01	TCGA-A1-A0SM-01	Primary Tumor	Positive	LumA	0	Negative	0	Negative	0.706	Positive	0.706	Positive	0	Negative	0	Negative	0	Negative
TCGA-A2-A259-01	TCGA-A2-A259-01	Primary Tumor	Positive	LumA	0	Negative	0	Negative	0.6979	Positive	0.3908	Positive	0.6979	Positive	0	Negative	0.6979	Positive
TCGA-B6-A0WT-01	TCGA-B6-A0WT-01	Primary Tumor	Positive	LumA	0	Negative	0	Negative	0.6973	Positive	0	Negative	0	Negative	0	Negative	0	Negative
TCGA-D8-A27I-01	TCGA-D8-A27I-01	Primary Tumor	Positive	LumA	0	Negative	0	Negative	0.6626	Positive	0.6626	Positive	0	Negative	0	Negative	0.9064	Positive
TCGA-AR-A1AV-01	TCGA-AR-A1AV-01	Primary Tumor	Positive	LumA	0	Negative	0	Negative	0.6584	Positive	0	Negative	0	Negative	0	Negative	0.3665	Positive
TCGA-D8-A1XU-01	TCGA-D8-A1XU-01	Primary Tumor	Positive	LumA	0	Negative	0	Negative	0.6537	Positive	0.8951	Positive	0	Negative	0	Negative	0	Negative
TCGA-E2-A1IK-01	TCGA-E2-A1IK-01	Primary Tumor	Positive	LumA	0	Negative	0	Negative	0.6375	Positive	1.078	Positive	0	Negative	0	Negative	0	Negative
TCGA-E2-A15P-01	TCGA-E2-A15P-01	Primary Tumor	Positive	LumA	0	Negative	0	Negative	0.6299	Positive	0.349	Positive	0	Negative	0	Negative	0	Negative
TCGA-EW-A1IW-01	TCGA-EW-A1IW-01	Primary Tumor	Positive	LumA	0	Negative	0	Negative	0.6291	Positive	0.3486	Positive	0	Negative	0	Negative	0.3486	Positive
TCGA-A8-A0A6-01	TCGA-A8-A0A6-01	Primary Tumor	Positive	LumA	0	Negative	0	Negative	0.6154	Positive	1.045	Positive	0	Negative	0	Negative	2.24	Positive
TCGA-A2-A0YF-01	TCGA-A2-A0YF-01	Primary Tumor	Positive	LumA	0	Negative	0	Negative	0.6148	Positive	0	Negative	0	Negative	0	Negative	0	Negative
TCGA-D8-A1XM-01	TCGA-D8-A1XM-01	Primary Tumor	Positive	LumA	0	Negative	0	Negative	0.6111	Positive	0	Negative	0	Negative	0	Negative	0.6111	Positive
TCGA-AC-A3HN-01	TCGA-AC-A3HN-01	Primary Tumor	Positive	LumA	0	Negative	0	Negative	0.6104	Positive	0	Negative	0	Negative	0	Negative	0.3373	Positive
TCGA-A7-A3J1-01	TCGA-A7-A3J1-01	Primary Tumor	Positive	LumA	0	Negative	0	Negative	0.6029	Positive	1.946	Positive	0	Negative	0	Negative	0	Negative
TCGA-BH-A18H-01	TCGA-BH-A18H-01	Primary Tumor	Positive	LumA	0	Negative	0	Negative	0.6018	Positive	0	Negative	1.434	Positive	0	Negative	0.6018	Positive
TCGA-AR-A2LO-01	TCGA-AR-A2LO-01	Primary Tumor	Positive	LumA	0	Negative	0	Negative	0.598	Positive	0	Negative	1.345	Positive	0	Negative	1.611	Positive
TCGA-E2-A1BD-01	TCGA-E2-A1BD-01	Primary Tumor	Positive	LumA	0	Negative	0	Negative	0.5881	Positive	1.707	Positive	0	Negative	0	Negative	0	Negative
TCGA-BH-A0BP-01	TCGA-BH-A0BP-01	Primary Tumor	Positive	LumA	0	Negative	0	Negative	0.5864	Positive	1.002	Positive	0.5864	Positive	0	Negative	0.5864	Positive
TCGA-B6-A0IH-01	TCGA-B6-A0IH-01	Primary Tumor	Positive	LumA	0	Negative	0	Negative	0.5819	Positive	1.316	Positive	0	Negative	0	Negative	0.9954	Positive
TCGA-E9-A1N5-01	TCGA-E9-A1N5-01	Primary Tumor	Positive	LumA	0	Negative	0	Negative	0.5781	Positive	0	Negative	0.5781	Positive	0	Negative	0	Negative
TCGA-BH-A1FR-01	TCGA-BH-A1FR-01	Primary Tumor	Positive	LumA	0	Negative	0	Negative	0.5748	Positive	0	Negative	0.3715	Positive	0	Negative	0	Negative
TCGA-A2-A0T4-01	TCGA-A2-A0T4-01	Primary Tumor	Positive	LumA	0	Negative	0	Negative	0.5734	Positive	0.5734	Positive	0	Negative	0	Negative	0	Negative
TCGA-E9-A295-01	TCGA-E9-A295-01	Primary Tumor	Positive	LumA	0	Negative	0	Negative	0.5684	Positive	0	Negative	0	Negative	0	Negative	0	Negative
TCGA-AN-A0FD-01	TCGA-AN-A0FD-01	Primary Tumor	Positive	LumA	0	Negative	0	Negative	0.5562	Positive	0	Negative	0	Negative	0	Negative	0.5562	Positive
TCGA-BH-A0BQ-01	TCGA-BH-A0BQ-01	Primary Tumor	Positive	LumA	0	Negative	0	Negative	0.5526	Positive	0.9511	Positive	0	Negative	0	Negative	0	Negative
TCGA-BH-A0HA-01	TCGA-BH-A0HA-01	Primary Tumor	Positive	LumA	0	Negative	0	Negative	0.5498	Positive	1.258	Positive	0	Negative	0	Negative	0	Negative
TCGA-A2-A0CS-01	TCGA-A2-A0CS-01	Primary Tumor	Positive	LumA	0	Negative	0	Negative	0.5474	Positive	0.5474	Positive	0	Negative	0	Negative	0	Negative
TCGA-A8-A07J-01	TCGA-A8-A07J-01	Primary Tumor	Positive	LumA	0	Negative	0	Negative	0.546	Positive	0.546	Positive	0	Negative	0	Negative	0	Negative
TCGA-E2-A1IL-01	TCGA-E2-A1IL-01	Primary Tumor	Positive	LumA	0	Negative	0	Negative	0.5446	Positive	1.503	Positive	0	Negative	0	Negative	0	Negative
TCGA-AR-A1AS-01	TCGA-AR-A1AS-01	Primary Tumor	Positive	LumA	0	Negative	0	Negative	0.5363	Positive	0	Negative	0	Negative	0	Negative	0	Negative
TCGA-D8-A1XC-01	TCGA-D8-A1XC-01	Primary Tumor	Positive	LumA	0	Negative	0	Negative	0.529	Positive	0	Negative	0	Negative	0	Negative	0	Negative
TCGA-AO-A12B-01	TCGA-AO-A12B-01	Primary Tumor	Positive	LumA	0	Negative	0	Negative	0.5088	Positive	0	Negative	0	Negative	0	Negative	0	Negative
TCGA-BH-A0DI-01	TCGA-BH-A0DI-01	Primary Tumor	Positive	LumA	0	Negative	0	Negative	0.5008	Positive	0.5008	Positive	0	Negative	0	Negative	0	Negative
TCGA-AQ-A04L-01	TCGA-AQ-A04L-01	Primary Tumor	Positive	LumA	0	Negative	0	Negative	0.4992	Positive	1.408	Positive	0	Negative	0	Negative	0	Negative
TCGA-E2-A15M-01	TCGA-E2-A15M-01	Primary Tumor	Positive	LumA	0	Negative	0	Negative	0.4983	Positive	0.2706	Positive	0.2706	Positive	0	Negative	1.023	Positive
TCGA-E2-A1IU-01	TCGA-E2-A1IU-01	Primary Tumor	Positive	LumA	0	Negative	0	Negative	0.4968	Positive	0.4968	Positive	0	Negative	0	Negative	0	Negative
TCGA-AO-A0J9-01	TCGA-AO-A0J9-01	Primary Tumor	Positive	LumA	0	Negative	0	Negative	0.4926	Positive	0.4926	Positive	0	Negative	0	Negative	0	Negative
TCGA-A8-A09D-01	TCGA-A8-A09D-01	Primary Tumor	Positive	LumA	0	Negative	0	Negative	0.4865	Positive	0.4865	Positive	0	Negative	0	Negative	0	Negative
TCGA-BH-A0DE-01	TCGA-BH-A0DE-01	Primary Tumor	Positive	LumA	0	Negative	0	Negative	0.4846	Positive	0	Negative	0	Negative	0	Negative	0.4846	Positive
TCGA-A2-A0EU-01	TCGA-A2-A0EU-01	Primary Tumor	Positive	LumA	0	Negative	0	Negative	0.4826	Positive	0.4826	Positive	0	Negative	0	Negative	0	Negative
TCGA-A2-A04N-01	TCGA-A2-A04N-01	Primary Tumor	Positive	LumA	0	Negative	0	Negative	0.4815	Positive	0	Negative	0.4815	Positive	0	Negative	0	Negative
TCGA-BH-A0E2-01	TCGA-BH-A0E2-01	Primary Tumor	Positive	LumA	0	Negative	0	Negative	0.4777	Positive	0	Negative	0	Negative	0	Negative	0	Negative
TCGA-AO-A03V-01	TCGA-AO-A03V-01	Primary Tumor	Positive	LumA	0	Negative	0	Negative	0.4774	Positive	0	Negative	0	Negative	0	Negative	0	Negative
TCGA-BH-A0DT-01	TCGA-BH-A0DT-01	Primary Tumor	Positive	LumA	0	Negative	0	Negative	0.472	Positive	0.8269	Positive	0.472	Positive	0	Negative	0.8269	Positive
TCGA-BH-A0BV-01	TCGA-BH-A0BV-01	Primary Tumor	Positive	LumA	0	Negative	0	Negative	0.4685	Positive	0	Negative	0	Negative	0	Negative	0	Negative
TCGA-AN-A046-01	TCGA-AN-A046-01	Primary Tumor	Positive	LumA	0	Negative	0	Negative	0.4632	Positive	0.4632	Positive	0.4632	Positive	0	Negative	0	Negative
TCGA-E2-A1IO-01	TCGA-E2-A1IO-01	Primary Tumor	Positive	LumA	0	Negative	0	Negative	0.455	Positive	0.455	Positive	1.079	Positive	0	Negative	0	Negative
TCGA-BH-A1F5-01	TCGA-BH-A1F5-01	Primary Tumor	Positive	LumA	0	Negative	0	Negative	0.4526	Positive	0.7965	Positive	0	Negative	0	Negative	0	Negative
TCGA-AR-A24W-01	TCGA-AR-A24W-01	Primary Tumor	Positive	LumA	0	Negative	0	Negative	0.4512	Positive	0.4512	Positive	0.3342	Positive	0	Negative	0	Negative
TCGA-BH-A0DO-01	TCGA-BH-A0DO-01	Primary Tumor	Positive	LumA	0	Negative	0	Negative	0.4491	Positive	0.7912	Positive	0.4491	Positive	0	Negative	0	Negative
TCGA-A1-A0SG-01	TCGA-A1-A0SG-01	Primary Tumor	Positive	LumA	0	Negative	0	Negative	0.4436	Positive	0.7824	Positive	0	Negative	0	Negative	0	Negative
TCGA-EW-A1PF-01	TCGA-EW-A1PF-01	Primary Tumor	Positive	LumA	0	Negative	0	Negative	0.4434	Positive	0.7822	Positive	0	Negative	0	Negative	0	Negative
TCGA-A2-A3KC-01	TCGA-A2-A3KC-01	Primary Tumor	Positive	LumA	0	Negative	0	Negative	0.4384	Positive	0.4384	Positive	0	Negative	0	Negative	0	Negative
TCGA-BH-A0E9-01	TCGA-BH-A0E9-01	Primary Tumor	Positive	LumA	0	Negative	0	Negative	0.4371	Positive	2.182	Positive	0	Negative	0	Negative	0	Negative
TCGA-A2-A0SY-01	TCGA-A2-A0SY-01	Primary Tumor	Positive	LumA	0	Negative	0	Negative	0.4312	Positive	0.4312	Positive	1.032	Positive	0	Negative	0	Negative
TCGA-A8-A09B-01	TCGA-A8-A09B-01	Primary Tumor	Positive	LumA	0	Negative	0	Negative	0.4311	Positive	0	Negative	0	Negative	0	Negative	0	Negative
TCGA-B6-A0WS-01	TCGA-B6-A0WS-01	Primary Tumor	Positive	LumA	0	Negative	0	Negative	0.425	Positive	0	Negative	0.7529	Positive	0	Negative	0.7529	Positive
TCGA-E2-A1L8-01	TCGA-E2-A1L8-01	Primary Tumor	Positive	LumA	0	Negative	0	Negative	0.421	Positive	1.43	Positive	0	Negative	0	Negative	0	Negative
TCGA-A7-A3IZ-01	TCGA-A7-A3IZ-01	Primary Tumor	Positive	LumA	0	Negative	0	Negative	0.4205	Positive	0.4205	Positive	0	Negative	0	Negative	0	Negative
TCGA-EW-A1PD-01	TCGA-EW-A1PD-01	Primary Tumor	Positive	LumA	0	Negative	0	Negative	0.4196	Positive	0.7443	Positive	0	Negative	0	Negative	0	Negative
TCGA-AN-A0FN-01	TCGA-AN-A0FN-01	Primary Tumor	Positive	LumA	0	Negative	0	Negative	0.4192	Positive	0	Negative	0	Negative	0.4192	Positive	1.008	Positive
TCGA-AO-A03L-01	TCGA-AO-A03L-01	Primary Tumor	Positive	LumA	0	Negative	0	Negative	0.4122	Positive	0	Negative	0	Negative	0	Negative	0	Negative
TCGA-A8-A06P-01	TCGA-A8-A06P-01	Primary Tumor	Positive	LumA	0	Negative	0	Negative	0.412	Positive	0.412	Positive	0	Negative	0	Negative	0	Negative
TCGA-D8-A1XY-01	TCGA-D8-A1XY-01	Primary Tumor	Positive	LumA	0	Negative	0	Negative	0.412	Positive	0	Negative	0	Negative	0	Negative	0	Negative
TCGA-BH-A0EB-01	TCGA-BH-A0EB-01	Primary Tumor	Positive	LumA	0	Negative	0	Negative	0.4107	Positive	0	Negative	0	Negative	0	Negative	0	Negative
TCGA-B6-A0IO-01	TCGA-B6-A0IO-01	Primary Tumor	Positive	LumA	0	Negative	0	Negative	0.4103	Positive	0.4103	Positive	0	Negative	0	Negative	0	Negative
TCGA-A2-A1G0-01	TCGA-A2-A1G0-01	Primary Tumor	Positive	LumA	0	Negative	0	Negative	0.41	Positive	0	Negative	0	Negative	0	Negative	0.41	Positive
TCGA-BH-A0H7-01	TCGA-BH-A0H7-01	Primary Tumor	Positive	LumA	0	Negative	0	Negative	0.4096	Positive	0.4096	Positive	0	Negative	0	Negative	0	Negative
TCGA-A8-A093-01	TCGA-A8-A093-01	Primary Tumor	Positive	LumA	0	Negative	0	Negative	0.4084	Positive	0	Negative	0	Negative	0	Negative	0	Negative
TCGA-BH-A0BO-01	TCGA-BH-A0BO-01	Primary Tumor	Positive	LumA	0	Negative	0	Negative	0.4059	Positive	1.201	Positive	0	Negative	0.7223	Positive	0	Negative
TCGA-AC-A2FB-01	TCGA-AC-A2FB-01	Primary Tumor	Positive	LumA	0	Negative	0	Negative	0.4051	Positive	0.7211	Positive	0	Negative	0	Negative	0.98	Positive
TCGA-D8-A27G-01	TCGA-D8-A27G-01	Primary Tumor	Positive	LumA	0	Negative	0	Negative	0.4046	Positive	0	Negative	0.6235	Positive	0	Negative	0	Negative
TCGA-D8-A1JS-01	TCGA-D8-A1JS-01	Primary Tumor	Positive	LumA	0	Negative	0	Negative	0.4039	Positive	0.4039	Positive	0	Negative	0	Negative	0	Negative
TCGA-B6-A0RI-01	TCGA-B6-A0RI-01	Primary Tumor	Positive	LumA	0	Negative	0	Negative	0.4033	Positive	0	Negative	0	Negative	0	Negative	0	Negative
TCGA-AN-A0XP-01	TCGA-AN-A0XP-01	Primary Tumor	Positive	LumA	0	Negative	0	Negative	0.4022	Positive	1.193	Positive	0	Negative	0	Negative	0	Negative
TCGA-E9-A227-01	TCGA-E9-A227-01	Primary Tumor	Positive	LumA	0	Negative	0	Negative	0.3936	Positive	0	Negative	0	Negative	0	Negative	0	Negative
TCGA-AR-A255-01	TCGA-AR-A255-01	Primary Tumor	Positive	LumA	0	Negative	0	Negative	0.39	Positive	0.39	Positive	0.39	Positive	0	Negative	0.39	Positive
TCGA-AR-A24V-01	TCGA-AR-A24V-01	Primary Tumor	Positive	LumA	0	Negative	0	Negative	0.3836	Positive	0	Negative	0	Negative	0	Negative	0	Negative
TCGA-A2-A0T6-01	TCGA-A2-A0T6-01	Primary Tumor	Positive	LumA	0	Negative	0	Negative	0.3811	Positive	0.9312	Positive	0.3811	Positive	0	Negative	0	Negative
TCGA-BH-A0BC-01	TCGA-BH-A0BC-01	Primary Tumor	Positive	LumA	0	Negative	0	Negative	0.3806	Positive	0.3806	Positive	0	Negative	0	Negative	0	Negative
TCGA-B6-A0RO-01	TCGA-B6-A0RO-01	Primary Tumor	Positive	LumA	0	Negative	0	Negative	0.3775	Positive	0	Negative	0	Negative	0	Negative	0	Negative
TCGA-AR-A24P-01	TCGA-AR-A24P-01	Primary Tumor	Positive	LumA	0	Negative	0	Negative	0.3666	Positive	0.9014	Positive	0	Negative	0	Negative	0	Negative
TCGA-B6-A0RP-01	TCGA-B6-A0RP-01	Primary Tumor	Positive	LumA	0	Negative	0	Negative	0.3656	Positive	0.6571	Positive	0	Negative	0	Negative	0	Negative
TCGA-BH-A0E7-01	TCGA-BH-A0E7-01	Primary Tumor	Positive	LumA	0	Negative	0	Negative	0.3648	Positive	1.723	Positive	0	Negative	0	Negative	0	Negative
TCGA-A2-A0YC-01	TCGA-A2-A0YC-01	Primary Tumor	Positive	LumA	0	Negative	0	Negative	0.3614	Positive	0	Negative	0	Negative	0	Negative	0	Negative
TCGA-E2-A10B-01	TCGA-E2-A10B-01	Primary Tumor	Positive	LumA	0	Negative	0	Negative	0.3612	Positive	0	Negative	0	Negative	0	Negative	0	Negative
TCGA-AQ-A1H3-01	TCGA-AQ-A1H3-01	Primary Tumor	Positive	LumA	0	Negative	0	Negative	0.3566	Positive	0.3566	Positive	0	Negative	0	Negative	0.6424	Positive
TCGA-A2-A0ET-01	TCGA-A2-A0ET-01	Primary Tumor	Positive	LumA	0	Negative	0	Negative	0.3459	Positive	0	Negative	0	Negative	0	Negative	0.3459	Positive
TCGA-A7-A13G-01	TCGA-A7-A13G-01	Primary Tumor	Positive	LumA	0	Negative	0	Negative	0.3438	Positive	2.253	Positive	0	Negative	0	Negative	0	Negative
TCGA-B6-A0IM-01	TCGA-B6-A0IM-01	Primary Tumor	Positive	LumA	0	Negative	0	Negative	0.3404	Positive	0	Negative	0	Negative	0	Negative	0	Negative
TCGA-AC-A2FG-01	TCGA-AC-A2FG-01	Primary Tumor	Positive	LumA	0	Negative	0	Negative	0.3324	Positive	1.026	Positive	0	Negative	0	Negative	0.8298	Positive
TCGA-C8-A1HI-01	TCGA-C8-A1HI-01	Primary Tumor	Positive	LumA	0	Negative	0	Negative	0.332	Positive	0.332	Positive	0	Negative	0	Negative	0.6018	Positive
TCGA-BH-A28Q-01	TCGA-BH-A28Q-01	Primary Tumor	Positive	LumA	0	Negative	0	Negative	0.3248	Positive	0.3248	Positive	0	Negative	0	Negative	0	Negative
TCGA-AN-A0FZ-01	TCGA-AN-A0FZ-01	Primary Tumor	Positive	LumA	0	Negative	0	Negative	0.3238	Positive	0.3238	Positive	0	Negative	0	Negative	0	Negative
TCGA-A8-A091-01	TCGA-A8-A091-01	Primary Tumor	Positive	LumA	0	Negative	0	Negative	0.3159	Positive	0	Negative	0	Negative	0	Negative	0.3159	Positive
TCGA-BH-A1ET-01	TCGA-BH-A1ET-01	Primary Tumor	Positive	LumA	0	Negative	0	Negative	0.2813	Positive	0	Negative	0.2813	Positive	0	Negative	0	Negative
TCGA-B6-A2IU-01	TCGA-B6-A2IU-01	Primary Tumor	Positive	LumA	0	Negative	0	Negative	0	Negative	2.593	Positive	0	Negative	0	Negative	0	Negative
TCGA-A7-A0DB-01	TCGA-A7-A0DB-01	Primary Tumor	Positive	LumA	0	Negative	0	Negative	0	Negative	1.722	Positive	0	Negative	0	Negative	0	Negative
TCGA-A8-A09V-01	TCGA-A8-A09V-01	Primary Tumor	Positive	LumA	0	Negative	0	Negative	0	Negative	1.548	Positive	0	Negative	0	Negative	0	Negative
TCGA-BH-A0W4-01	TCGA-BH-A0W4-01	Primary Tumor	Positive	LumA	0	Negative	0	Negative	0	Negative	1.379	Positive	0	Negative	0	Negative	0	Negative
TCGA-E2-A15L-01	TCGA-E2-A15L-01	Primary Tumor	Positive	LumA	0	Negative	0	Negative	0	Negative	1.376	Positive	0	Negative	0	Negative	0.7119	Positive
TCGA-B6-A0IA-01	TCGA-B6-A0IA-01	Primary Tumor	Positive	LumA	0	Negative	0	Negative	0	Negative	1.341	Positive	0	Negative	0	Negative	0	Negative
TCGA-A8-A0A2-01	TCGA-A8-A0A2-01	Primary Tumor	Positive	LumA	0	Negative	0	Negative	0	Negative	1.307	Positive	0.9146	Positive	0	Negative	0	Negative
TCGA-A2-A0CP-01	TCGA-A2-A0CP-01	Primary Tumor	Positive	LumA	0	Negative	0	Negative	0	Negative	1.227	Positive	0	Negative	0	Negative	0	Negative
TCGA-AR-A24T-01	TCGA-AR-A24T-01	Primary Tumor	Positive	LumA	0	Negative	0	Negative	0	Negative	1.194	Positive	0.4028	Positive	0.4028	Positive	0.4028	Positive
TCGA-A2-A0YL-01	TCGA-A2-A0YL-01	Primary Tumor	Positive	LumA	0	Negative	0	Negative	0	Negative	1.19	Positive	0	Negative	0	Negative	0	Negative
TCGA-AO-A12G-01	TCGA-AO-A12G-01	Primary Tumor	Positive	LumA	0	Negative	0	Negative	0	Negative	1.138	Positive	0	Negative	0	Negative	0	Negative
TCGA-B6-A1KI-01	TCGA-B6-A1KI-01	Primary Tumor	Positive	LumA	0	Negative	0	Negative	0	Negative	1.12	Positive	0	Negative	0	Negative	0	Negative
TCGA-AC-A2FO-01	TCGA-AC-A2FO-01	Primary Tumor	Positive	LumA	0	Negative	0	Negative	0	Negative	1.113	Positive	0	Negative	0	Negative	1.734	Positive
TCGA-D8-A27E-01	TCGA-D8-A27E-01	Primary Tumor	Positive	LumA	0	Negative	0	Negative	0	Negative	1.105	Positive	0	Negative	0	Negative	0	Negative
TCGA-A8-A090-01	TCGA-A8-A090-01	Primary Tumor	Positive	LumA	0	Negative	0	Negative	0	Negative	1.091	Positive	0	Negative	0	Negative	0	Negative
TCGA-BH-A0DH-01	TCGA-BH-A0DH-01	Primary Tumor	Positive	LumA	0	Negative	0	Negative	0	Negative	1.09	Positive	0	Negative	0	Negative	0.4609	Positive
TCGA-A2-A0ES-01	TCGA-A2-A0ES-01	Primary Tumor	Positive	LumA	0	Negative	0	Negative	0	Negative	1.08	Positive	0	Negative	0.4558	Positive	0	Negative
TCGA-A8-A097-01	TCGA-A8-A097-01	Primary Tumor	Positive	LumA	0	Negative	0	Negative	0	Negative	1.061	Positive	0	Negative	0	Negative	0.6261	Positive
TCGA-BH-A0BJ-01	TCGA-BH-A0BJ-01	Primary Tumor	Positive	LumA	0	Negative	0	Negative	0	Negative	1.054	Positive	0	Negative	0	Negative	0	Negative
TCGA-D8-A1JN-01	TCGA-D8-A1JN-01	Primary Tumor	Positive	LumA	0	Negative	0	Negative	0	Negative	1.026	Positive	0	Negative	0	Negative	0	Negative
TCGA-AN-A0FS-01	TCGA-AN-A0FS-01	Primary Tumor	Positive	LumA	0	Negative	0	Negative	0	Negative	1.009	Positive	0	Negative	0	Negative	0	Negative
TCGA-D8-A27K-01	TCGA-D8-A27K-01	Primary Tumor	Positive	LumA	0	Negative	0	Negative	0	Negative	0.9832	Positive	0	Negative	0	Negative	0	Negative
TCGA-B6-A0IC-01	TCGA-B6-A0IC-01	Primary Tumor	Positive	LumA	0	Negative	0	Negative	0	Negative	0.9714	Positive	0	Negative	0	Negative	0	Negative
TCGA-EW-A1PE-01	TCGA-EW-A1PE-01	Primary Tumor	Positive	LumA	0	Negative	0	Negative	0	Negative	0.9662	Positive	0	Negative	0	Negative	0.3982	Positive
TCGA-AR-A1AP-01	TCGA-AR-A1AP-01	Primary Tumor	Positive	LumA	0	Negative	0	Negative	0	Negative	0.9258	Positive	0	Negative	0	Negative	0	Negative
TCGA-E9-A1NH-01	TCGA-E9-A1NH-01	Primary Tumor	Positive	LumA	0	Negative	0	Negative	0	Negative	0.9218	Positive	0	Negative	0	Negative	0	Negative
TCGA-A7-A0CD-01	TCGA-A7-A0CD-01	Primary Tumor	Positive	LumA	0	Negative	0	Negative	0	Negative	0.905	Positive	0	Negative	0	Negative	0.3684	Positive
TCGA-A8-A0A4-01	TCGA-A8-A0A4-01	Primary Tumor	Positive	LumA	0	Negative	0	Negative	0	Negative	0.9034	Positive	0	Negative	0	Negative	0	Negative
TCGA-BH-A0DG-01	TCGA-BH-A0DG-01	Primary Tumor	Positive	LumA	0	Negative	0	Negative	0	Negative	0.8748	Positive	0	Negative	0	Negative	0.8748	Positive
TCGA-AR-A0TR-01	TCGA-AR-A0TR-01	Primary Tumor	Positive	LumA	0	Negative	0	Negative	0	Negative	0.8671	Positive	0	Negative	0	Negative	0	Negative
TCGA-D8-A145-01	TCGA-D8-A145-01	Primary Tumor	Positive	LumA	0	Negative	0	Negative	0	Negative	0.8537	Positive	0	Negative	0	Negative	0	Negative
TCGA-BH-A0E1-01	TCGA-BH-A0E1-01	Primary Tumor	Positive	LumA	0	Negative	0	Negative	0	Negative	0.8415	Positive	0	Negative	0	Negative	0	Negative
TCGA-EW-A1J5-01	TCGA-EW-A1J5-01	Primary Tumor	Positive	LumA	0	Negative	0	Negative	0	Negative	0.8396	Positive	1.233	Positive	0	Negative	0.3371	Positive
TCGA-D8-A27P-01	TCGA-D8-A27P-01	Primary Tumor	Positive	LumA	0	Negative	0	Negative	0	Negative	0.8383	Positive	0	Negative	0	Negative	0	Negative
TCGA-EW-A1J2-01	TCGA-EW-A1J2-01	Primary Tumor	Positive	LumA	0	Negative	0	Negative	0	Negative	0.81	Positive	0.5052	Positive	0	Negative	0	Negative
TCGA-AQ-A1H2-01	TCGA-AQ-A1H2-01	Primary Tumor	Positive	LumA	0	Negative	0	Negative	0	Negative	0.8095	Positive	0	Negative	0	Negative	0	Negative
TCGA-EW-A1IX-01	TCGA-EW-A1IX-01	Primary Tumor	Positive	LumA	0	Negative	0	Negative	0	Negative	0.7928	Positive	0	Negative	0	Negative	0	Negative
TCGA-A2-A0CQ-01	TCGA-A2-A0CQ-01	Primary Tumor	Positive	LumA	0	Negative	0	Negative	0	Negative	0.7779	Positive	0	Negative	0	Negative	0.4407	Positive
TCGA-A2-A0EW-01	TCGA-A2-A0EW-01	Primary Tumor	Positive	LumA	0	Negative	0	Negative	0	Negative	0.7727	Positive	0	Negative	0	Negative	0.4374	Positive
TCGA-BH-A18K-01	TCGA-BH-A18K-01	Primary Tumor	Positive	LumA	0	Negative	0	Negative	0	Negative	0.7726	Positive	0	Negative	0	Negative	0	Negative
TCGA-B6-A0RM-01	TCGA-B6-A0RM-01	Primary Tumor	Positive	LumA	0	Negative	0	Negative	0	Negative	0.7622	Positive	0	Negative	0	Negative	0	Negative
TCGA-A8-A07G-01	TCGA-A8-A07G-01	Primary Tumor	Positive	LumA	0	Negative	0	Negative	0	Negative	0.7543	Positive	0.4259	Positive	0	Negative	1.247	Positive
TCGA-A1-A0SE-01	TCGA-A1-A0SE-01	Primary Tumor	Positive	LumA	0	Negative	0	Negative	0	Negative	0.7296	Positive	0	Negative	0	Negative	0.4104	Positive
TCGA-BH-A0BS-01	TCGA-BH-A0BS-01	Primary Tumor	Positive	LumA	0	Negative	0	Negative	0	Negative	0.7202	Positive	0	Negative	0	Negative	0.4046	Positive
TCGA-A2-A0D3-01	TCGA-A2-A0D3-01	Primary Tumor	Positive	LumA	0	Negative	0	Negative	0	Negative	0.7179	Positive	0	Negative	0	Negative	0	Negative
TCGA-D8-A27V-01	TCGA-D8-A27V-01	Primary Tumor	Positive	LumA	0	Negative	0	Negative	0	Negative	0.7042	Positive	0	Negative	0	Negative	0.2746	Positive
TCGA-C8-A1HO-01	TCGA-C8-A1HO-01	Primary Tumor	Positive	LumA	0	Negative	0	Negative	0	Negative	0.6932	Positive	0	Negative	0	Negative	0	Negative
TCGA-BH-A201-01	TCGA-BH-A201-01	Primary Tumor	Positive	LumA	0	Negative	0	Negative	0	Negative	0.6904	Positive	0	Negative	0	Negative	0	Negative
TCGA-B6-A0X0-01	TCGA-B6-A0X0-01	Primary Tumor	Positive	LumA	0	Negative	0	Negative	0	Negative	0.6816	Positive	0	Negative	0	Negative	0	Negative
TCGA-B6-A0IP-01	TCGA-B6-A0IP-01	Primary Tumor	Positive	LumA	0	Negative	0	Negative	0	Negative	0.6417	Positive	0	Negative	0	Negative	0.3563	Positive
TCGA-A7-A26E-01	TCGA-A7-A26E-01	Primary Tumor	Positive	LumA	0	Negative	0	Negative	0	Negative	0.6144	Positive	0	Negative	0	Negative	0.6144	Positive
TCGA-BH-A0HK-01	TCGA-BH-A0HK-01	Primary Tumor	Positive	LumA	0	Negative	0	Negative	0	Negative	0.6106	Positive	0	Negative	0	Negative	0	Negative
TCGA-A7-A26H-01	TCGA-A7-A26H-01	Primary Tumor	Positive	LumA	0	Negative	0	Negative	0	Negative	0.6062	Positive	0	Negative	0	Negative	0.6062	Positive
TCGA-AO-A0J8-01	TCGA-AO-A0J8-01	Primary Tumor	Positive	LumA	0	Negative	0	Negative	0	Negative	0.5859	Positive	0	Negative	0	Negative	0	Negative
TCGA-AR-A2LE-01	TCGA-AR-A2LE-01	Primary Tumor	Positive	LumA	0	Negative	0	Negative	0	Negative	0.584	Positive	0.584	Positive	0	Negative	0	Negative
TCGA-E9-A1N4-01	TCGA-E9-A1N4-01	Primary Tumor	Positive	LumA	0	Negative	0	Negative	0	Negative	0.5786	Positive	0	Negative	0	Negative	0	Negative
TCGA-GM-A2DL-01	TCGA-GM-A2DL-01	Primary Tumor	Positive	LumA	0	Negative	0	Negative	0	Negative	0.557	Positive	0	Negative	0	Negative	0	Negative
TCGA-BH-A0B8-01	TCGA-BH-A0B8-01	Primary Tumor	Positive	LumA	0	Negative	0	Negative	0	Negative	0.5452	Positive	0	Negative	0	Negative	0	Negative
TCGA-D8-A1XB-01	TCGA-D8-A1XB-01	Primary Tumor	Positive	LumA	0	Negative	0	Negative	0	Negative	0.5432	Positive	0.5432	Positive	0	Negative	0	Negative
TCGA-A1-A0SF-01	TCGA-A1-A0SF-01	Primary Tumor	Positive	LumA	0	Negative	0	Negative	0	Negative	0.5144	Positive	0	Negative	0	Negative	0	Negative
TCGA-E2-A15G-01	TCGA-E2-A15G-01	Primary Tumor	Positive	LumA	0	Negative	0	Negative	0	Negative	0.4955	Positive	0	Negative	0	Negative	0	Negative
TCGA-A2-A04V-01	TCGA-A2-A04V-01	Primary Tumor	Positive	LumA	0	Negative	0	Negative	0	Negative	0.493	Positive	0	Negative	0	Negative	0.8598	Positive
TCGA-E9-A3Q9-01	TCGA-E9-A3Q9-01	Primary Tumor	Positive	LumA	0	Negative	0	Negative	0	Negative	0.476	Positive	0	Negative	0.476	Positive	0	Negative
TCGA-A2-A0CU-01	TCGA-A2-A0CU-01	Primary Tumor	Positive	LumA	0	Negative	0	Negative	0	Negative	0.4665	Positive	0	Negative	0	Negative	0	Negative
TCGA-A2-A0EM-01	TCGA-A2-A0EM-01	Primary Tumor	Positive	LumA	0	Negative	0	Negative	0	Negative	0.4384	Positive	0	Negative	0	Negative	0	Negative
TCGA-E2-A15I-01	TCGA-E2-A15I-01	Primary Tumor	Positive	LumA	0	Negative	0	Negative	0	Negative	0.4364	Positive	0	Negative	0	Negative	0.771	Positive
TCGA-GM-A3NY-01	TCGA-GM-A3NY-01	Primary Tumor	Positive	LumA	0	Negative	0	Negative	0	Negative	0.4293	Positive	0	Negative	0	Negative	0	Negative
TCGA-BH-A18N-01	TCGA-BH-A18N-01	Primary Tumor	Positive	LumA	0	Negative	0	Negative	0	Negative	0.4257	Positive	0	Negative	0	Negative	0	Negative
TCGA-AR-A24O-01	TCGA-AR-A24O-01	Primary Tumor	Positive	LumA	0	Negative	0	Negative	0	Negative	0.4216	Positive	0	Negative	0	Negative	0	Negative
TCGA-AN-A041-01	TCGA-AN-A041-01	Primary Tumor	Positive	LumA	0	Negative	0	Negative	0	Negative	0.4136	Positive	0	Negative	0	Negative	0	Negative
TCGA-A2-A0EN-01	TCGA-A2-A0EN-01	Primary Tumor	Positive	LumA	0	Negative	0	Negative	0	Negative	0.4116	Positive	0	Negative	0	Negative	0.7316	Positive
TCGA-BH-A0HP-01	TCGA-BH-A0HP-01	Primary Tumor	Positive	LumA	0	Negative	0	Negative	0	Negative	0.4026	Positive	0	Negative	0	Negative	0.7169	Positive
TCGA-AR-A1AL-01	TCGA-AR-A1AL-01	Primary Tumor	Positive	LumA	0	Negative	0	Negative	0	Negative	0.3997	Positive	0	Negative	0	Negative	0	Negative
TCGA-D8-A1X8-01	TCGA-D8-A1X8-01	Primary Tumor	Positive	LumA	0	Negative	0	Negative	0	Negative	0.3987	Positive	0	Negative	0	Negative	0	Negative
TCGA-AC-A23E-01	TCGA-AC-A23E-01	Primary Tumor	Positive	LumA	0	Negative	0	Negative	0	Negative	0.3848	Positive	0	Negative	0	Negative	0	Negative
TCGA-A7-A0DC-01	TCGA-A7-A0DC-01	Primary Tumor	Positive	LumA	0	Negative	0	Negative	0	Negative	0.3844	Positive	0	Negative	0	Negative	0.3844	Positive
TCGA-A2-A1FV-01	TCGA-A2-A1FV-01	Primary Tumor	Positive	LumA	0	Negative	0	Negative	0	Negative	0.3833	Positive	0	Negative	0	Negative	0.9358	Positive
TCGA-AR-A2LM-01	TCGA-AR-A2LM-01	Primary Tumor	Positive	LumA	0	Negative	0	Negative	0	Negative	0.3833	Positive	0	Negative	0	Negative	0	Negative
TCGA-E2-A1IN-01	TCGA-E2-A1IN-01	Primary Tumor	Positive	LumA	0	Negative	0	Negative	0	Negative	0.3477	Positive	0	Negative	0	Negative	0	Negative
TCGA-BH-A1FL-01	TCGA-BH-A1FL-01	Primary Tumor	Positive	LumA	0	Negative	0	Negative	0	Negative	0.3459	Positive	0	Negative	0	Negative	0	Negative
TCGA-BH-A1FE-01	TCGA-BH-A1FE-01	Primary Tumor	Positive	LumA	0	Negative	0	Negative	0	Negative	0.344	Positive	0.344	Positive	0	Negative	1.055	Positive
TCGA-E2-A1B4-01	TCGA-E2-A1B4-01	Primary Tumor	Positive	LumA	0	Negative	0	Negative	0	Negative	0.3385	Positive	0	Negative	0	Negative	0	Negative
TCGA-D8-A1JH-01	TCGA-D8-A1JH-01	Primary Tumor	Positive	LumA	0	Negative	0	Negative	0	Negative	0.3276	Positive	0	Negative	0	Negative	0	Negative
TCGA-AC-A2B8-01	TCGA-AC-A2B8-01	Primary Tumor	Positive	LumA	0	Negative	0	Negative	0	Negative	0.3242	Positive	0	Negative	0	Negative	1.467	Positive
TCGA-AO-A0JG-01	TCGA-AO-A0JG-01	Primary Tumor	Positive	LumA	0	Negative	0	Negative	0	Negative	0	Negative	1.504	Positive	0	Negative	1.652	Positive
TCGA-AO-A0JA-01	TCGA-AO-A0JA-01	Primary Tumor	Positive	LumA	0	Negative	0	Negative	0	Negative	0	Negative	1.042	Positive	0	Negative	0	Negative
TCGA-BH-A0H3-01	TCGA-BH-A0H3-01	Primary Tumor	Positive	LumA	0	Negative	0	Negative	0	Negative	0	Negative	0.9768	Positive	0	Negative	0.4035	Positive
TCGA-BH-A2L8-01	TCGA-BH-A2L8-01	Primary Tumor	Positive	LumA	0	Negative	0	Negative	0	Negative	0	Negative	0.8684	Positive	0	Negative	0.7806	Positive
TCGA-AO-A0JJ-01	TCGA-AO-A0JJ-01	Primary Tumor	Positive	LumA	0	Negative	0	Negative	0	Negative	0	Negative	0.7826	Positive	0	Negative	0.7826	Positive
TCGA-BH-A18F-01	TCGA-BH-A18F-01	Primary Tumor	Positive	LumA	0	Negative	0	Negative	0	Negative	0	Negative	0.7674	Positive	0	Negative	0	Negative
TCGA-BH-A0B4-01	TCGA-BH-A0B4-01	Primary Tumor	Positive	LumA	0	Negative	0	Negative	0	Negative	0	Negative	0.7143	Positive	0	Negative	0	Negative
TCGA-C8-A12O-01	TCGA-C8-A12O-01	Primary Tumor	Positive	LumA	0	Negative	0	Negative	0	Negative	0	Negative	0.4388	Positive	0	Negative	0.4388	Positive
TCGA-A2-A0EV-01	TCGA-A2-A0EV-01	Primary Tumor	Positive	LumA	0	Negative	0	Negative	0	Negative	0	Negative	0.4339	Positive	0	Negative	0.4339	Positive
TCGA-E2-A1L6-01	TCGA-E2-A1L6-01	Primary Tumor	Positive	LumA	0	Negative	0	Negative	0	Negative	0	Negative	0.3913	Positive	0	Negative	0	Negative
TCGA-D8-A140-01	TCGA-D8-A140-01	Primary Tumor	Positive	LumA	0	Negative	0	Negative	0	Negative	0	Negative	0.1857	Positive	0	Negative	0.4777	Positive
TCGA-E2-A15C-01	TCGA-E2-A15C-01	Primary Tumor	Positive	LumA	0	Negative	0	Negative	0	Negative	0	Negative	0	Negative	0.4854	Positive	0.4854	Positive
TCGA-A8-A0A1-01	TCGA-A8-A0A1-01	Primary Tumor	Positive	LumA	0	Negative	0	Negative	0	Negative	0	Negative	0	Negative	0	Negative	2.464	Positive
TCGA-GM-A2DA-01	TCGA-GM-A2DA-01	Primary Tumor	Positive	LumA	0	Negative	0	Negative	0	Negative	0	Negative	0	Negative	0	Negative	1.061	Positive
TCGA-A2-A25D-01	TCGA-A2-A25D-01	Primary Tumor	Positive	LumA	0	Negative	0	Negative	0	Negative	0	Negative	0	Negative	0	Negative	0.8169	Positive
TCGA-D8-A1JU-01	TCGA-D8-A1JU-01	Primary Tumor	Positive	LumA	0	Negative	0	Negative	0	Negative	0	Negative	0	Negative	0	Negative	0.7003	Positive
TCGA-BH-A1FB-01	TCGA-BH-A1FB-01	Primary Tumor	Positive	LumA	0	Negative	0	Negative	0	Negative	0	Negative	0	Negative	0	Negative	0.6663	Positive
TCGA-AN-A049-01	TCGA-AN-A049-01	Primary Tumor	Positive	LumA	0	Negative	0	Negative	0	Negative	0	Negative	0	Negative	0	Negative	0.5135	Positive
TCGA-AN-A0FT-01	TCGA-AN-A0FT-01	Primary Tumor	Positive	LumA	0	Negative	0	Negative	0	Negative	0	Negative	0	Negative	0	Negative	0.501	Positive
TCGA-AC-A3OD-01	TCGA-AC-A3OD-01	Primary Tumor	Positive	LumA	0	Negative	0	Negative	0	Negative	0	Negative	0	Negative	0	Negative	0.4855	Positive
TCGA-E2-A10E-01	TCGA-E2-A10E-01	Primary Tumor	Positive	LumA	0	Negative	0	Negative	0	Negative	0	Negative	0	Negative	0	Negative	0.3931	Positive
TCGA-A8-A0A9-01	TCGA-A8-A0A9-01	Primary Tumor	Positive	LumA	0	Negative	0	Negative	0	Negative	0	Negative	0	Negative	0	Negative	0.3706	Positive
TCGA-D8-A1XO-01	TCGA-D8-A1XO-01	Primary Tumor	Positive	LumA	0	Negative	0	Negative	0	Negative	0	Negative	0	Negative	0	Negative	0.3548	Positive
TCGA-A2-A0CT-01	TCGA-A2-A0CT-01	Primary Tumor	Positive	LumA	0	Negative	0	Negative	0	Negative	0	Negative	0	Negative	0	Negative	0	Negative
TCGA-A2-A0EO-01	TCGA-A2-A0EO-01	Primary Tumor	Positive	LumA	0	Negative	0	Negative	0	Negative	0	Negative	0	Negative	0	Negative	0	Negative
TCGA-A2-A0ER-01	TCGA-A2-A0ER-01	Primary Tumor	Positive	LumA	0	Negative	0	Negative	0	Negative	0	Negative	0	Negative	0	Negative	0	Negative
TCGA-A2-A0T5-01	TCGA-A2-A0T5-01	Primary Tumor	Positive	LumA	0	Negative	0	Negative	0	Negative	0	Negative	0	Negative	0	Negative	0	Negative
TCGA-A2-A1FZ-01	TCGA-A2-A1FZ-01	Primary Tumor	Positive	LumA	0	Negative	0	Negative	0	Negative	0	Negative	0	Negative	0	Negative	0	Negative
TCGA-A7-A26J-01	TCGA-A7-A26J-01	Primary Tumor	Positive	LumA	0	Negative	0	Negative	0	Negative	0	Negative	0	Negative	0	Negative	0	Negative
TCGA-A8-A08O-01	TCGA-A8-A08O-01	Primary Tumor	Positive	LumA	0	Negative	0	Negative	0	Negative	0	Negative	0	Negative	0	Negative	0	Negative
TCGA-A8-A09A-01	TCGA-A8-A09A-01	Primary Tumor	Positive	LumA	0	Negative	0	Negative	0	Negative	0	Negative	0	Negative	0	Negative	0	Negative
TCGA-A8-A0AD-01	TCGA-A8-A0AD-01	Primary Tumor	Positive	LumA	0	Negative	0	Negative	0	Negative	0	Negative	0	Negative	0	Negative	0	Negative
TCGA-AC-A23G-01	TCGA-AC-A23G-01	Primary Tumor	Positive	LumA	0	Negative	0	Negative	0	Negative	0	Negative	0	Negative	0	Negative	0	Negative
TCGA-AN-A03X-01	TCGA-AN-A03X-01	Primary Tumor	Positive	LumA	0	Negative	0	Negative	0	Negative	0	Negative	0	Negative	0	Negative	0	Negative
TCGA-AN-A04A-01	TCGA-AN-A04A-01	Primary Tumor	Positive	LumA	0	Negative	0	Negative	0	Negative	0	Negative	0	Negative	0	Negative	0	Negative
TCGA-AN-A0XO-01	TCGA-AN-A0XO-01	Primary Tumor	Positive	LumA	0	Negative	0	Negative	0	Negative	0	Negative	0	Negative	0	Negative	0	Negative
TCGA-AN-A0XT-01	TCGA-AN-A0XT-01	Primary Tumor	Positive	LumA	0	Negative	0	Negative	0	Negative	0	Negative	0	Negative	0	Negative	0	Negative
TCGA-AO-A0JI-01	TCGA-AO-A0JI-01	Primary Tumor	Positive	LumA	0	Negative	0	Negative	0	Negative	0	Negative	0	Negative	0	Negative	0	Negative
TCGA-AO-A12A-01	TCGA-AO-A12A-01	Primary Tumor	Positive	LumA	0	Negative	0	Negative	0	Negative	0	Negative	0	Negative	0	Negative	0	Negative
TCGA-AO-A12C-01	TCGA-AO-A12C-01	Primary Tumor	Positive	LumA	0	Negative	0	Negative	0	Negative	0	Negative	0	Negative	0	Negative	0	Negative
TCGA-AR-A24L-01	TCGA-AR-A24L-01	Primary Tumor	Positive	LumA	0	Negative	0	Negative	0	Negative	0	Negative	0	Negative	0	Negative	0	Negative
TCGA-AR-A24M-01	TCGA-AR-A24M-01	Primary Tumor	Positive	LumA	0	Negative	0	Negative	0	Negative	0	Negative	0	Negative	0	Negative	0	Negative
TCGA-AR-A24X-01	TCGA-AR-A24X-01	Primary Tumor	Positive	LumA	0	Negative	0	Negative	0	Negative	0	Negative	0	Negative	0	Negative	0	Negative
TCGA-B6-A0RV-01	TCGA-B6-A0RV-01	Primary Tumor	Positive	LumA	0	Negative	0	Negative	0	Negative	0	Negative	0	Negative	0	Negative	0	Negative
TCGA-B6-A0WZ-01	TCGA-B6-A0WZ-01	Primary Tumor	Positive	LumA	0	Negative	0	Negative	0	Negative	0	Negative	0	Negative	0	Negative	0	Negative
TCGA-BH-A0AY-01	TCGA-BH-A0AY-01	Primary Tumor	Positive	LumA	0	Negative	0	Negative	0	Negative	0	Negative	0	Negative	0	Negative	0	Negative
TCGA-BH-A0B1-01	TCGA-BH-A0B1-01	Primary Tumor	Positive	LumA	0	Negative	0	Negative	0	Negative	0	Negative	0	Negative	0	Negative	0	Negative
TCGA-BH-A0BA-01	TCGA-BH-A0BA-01	Primary Tumor	Positive	LumA	0	Negative	0	Negative	0	Negative	0	Negative	0	Negative	0	Negative	0	Negative
TCGA-BH-A0C1-01	TCGA-BH-A0C1-01	Primary Tumor	Positive	LumA	0	Negative	0	Negative	0	Negative	0	Negative	0	Negative	0	Negative	0	Negative
TCGA-BH-A0DP-01	TCGA-BH-A0DP-01	Primary Tumor	Positive	LumA	0	Negative	0	Negative	0	Negative	0	Negative	0	Negative	0	Negative	0	Negative
TCGA-BH-A0DS-01	TCGA-BH-A0DS-01	Primary Tumor	Positive	LumA	0	Negative	0	Negative	0	Negative	0	Negative	0	Negative	0	Negative	0	Negative
TCGA-BH-A0DV-01	TCGA-BH-A0DV-01	Primary Tumor	Positive	LumA	0	Negative	0	Negative	0	Negative	0	Negative	0	Negative	0	Negative	0	Negative
TCGA-BH-A0DZ-01	TCGA-BH-A0DZ-01	Primary Tumor	Positive	LumA	0	Negative	0	Negative	0	Negative	0	Negative	0	Negative	0	Negative	0	Negative
TCGA-BH-A0EA-01	TCGA-BH-A0EA-01	Primary Tumor	Positive	LumA	0	Negative	0	Negative	0	Negative	0	Negative	0	Negative	0	Negative	0	Negative
TCGA-BH-A0EI-01	TCGA-BH-A0EI-01	Primary Tumor	Positive	LumA	0	Negative	0	Negative	0	Negative	0	Negative	0	Negative	0	Negative	0	Negative
TCGA-BH-A0H6-01	TCGA-BH-A0H6-01	Primary Tumor	Positive	LumA	0	Negative	0	Negative	0	Negative	0	Negative	0	Negative	0	Negative	0	Negative
TCGA-BH-A0HO-01	TCGA-BH-A0HO-01	Primary Tumor	Positive	LumA	0	Negative	0	Negative	0	Negative	0	Negative	0	Negative	0	Negative	0	Negative
TCGA-BH-A0HQ-01	TCGA-BH-A0HQ-01	Primary Tumor	Positive	LumA	0	Negative	0	Negative	0	Negative	0	Negative	0	Negative	0	Negative	0	Negative
TCGA-BH-A1EO-01	TCGA-BH-A1EO-01	Primary Tumor	Positive	LumA	0	Negative	0	Negative	0	Negative	0	Negative	0	Negative	0	Negative	0	Negative
TCGA-BH-A1ES-01	TCGA-BH-A1ES-01	Primary Tumor	Positive	LumA	0	Negative	0	Negative	0	Negative	0	Negative	0	Negative	0	Negative	0	Negative
TCGA-BH-A1FG-01	TCGA-BH-A1FG-01	Primary Tumor	Positive	LumA	0	Negative	0	Negative	0	Negative	0	Negative	0	Negative	0	Negative	0	Negative
TCGA-C8-A12N-01	TCGA-C8-A12N-01	Primary Tumor	Positive	LumA	0	Negative	0	Negative	0	Negative	0	Negative	0	Negative	0	Negative	0	Negative
TCGA-C8-A12X-01	TCGA-C8-A12X-01	Primary Tumor	Positive	LumA	0	Negative	0	Negative	0	Negative	0	Negative	0	Negative	0	Negative	0	Negative
TCGA-C8-A1HE-01	TCGA-C8-A1HE-01	Primary Tumor	Positive	LumA	0	Negative	0	Negative	0	Negative	0	Negative	0	Negative	0	Negative	0	Negative
TCGA-D8-A1XA-01	TCGA-D8-A1XA-01	Primary Tumor	Positive	LumA	0	Negative	0	Negative	0	Negative	0	Negative	0	Negative	0	Negative	0	Negative
TCGA-D8-A1XD-01	TCGA-D8-A1XD-01	Primary Tumor	Positive	LumA	0	Negative	0	Negative	0	Negative	0	Negative	0	Negative	0	Negative	0	Negative
TCGA-E2-A106-01	TCGA-E2-A106-01	Primary Tumor	Positive	LumA	0	Negative	0	Negative	0	Negative	0	Negative	0	Negative	0	Negative	0	Negative
TCGA-E2-A14Q-01	TCGA-E2-A14Q-01	Primary Tumor	Positive	LumA	0	Negative	0	Negative	0	Negative	0	Negative	0	Negative	0	Negative	0	Negative
TCGA-E2-A153-01	TCGA-E2-A153-01	Primary Tumor	Positive	LumA	0	Negative	0	Negative	0	Negative	0	Negative	0	Negative	0	Negative	0	Negative
TCGA-E2-A154-01	TCGA-E2-A154-01	Primary Tumor	Positive	LumA	0	Negative	0	Negative	0	Negative	0	Negative	0	Negative	0	Negative	0	Negative
TCGA-E2-A156-01	TCGA-E2-A156-01	Primary Tumor	Positive	LumA	0	Negative	0	Negative	0	Negative	0	Negative	0	Negative	0	Negative	0	Negative
TCGA-E2-A15E-01	TCGA-E2-A15E-01	Primary Tumor	Positive	LumA	0	Negative	0	Negative	0	Negative	0	Negative	0	Negative	0	Negative	0	Negative
TCGA-E2-A1BC-01	TCGA-E2-A1BC-01	Primary Tumor	Positive	LumA	0	Negative	0	Negative	0	Negative	0	Negative	0	Negative	0	Negative	0	Negative
TCGA-E9-A1NG-01	TCGA-E9-A1NG-01	Primary Tumor	Positive	LumA	0	Negative	0	Negative	0	Negative	0	Negative	0	Negative	0	Negative	0	Negative
TCGA-EW-A1J3-01	TCGA-EW-A1J3-01	Primary Tumor	Positive	LumA	0	Negative	0	Negative	0	Negative	0	Negative	0	Negative	0	Negative	0	Negative
TCGA-EW-A1P5-01	TCGA-EW-A1P5-01	Primary Tumor	Positive	LumA	0	Negative	0	Negative	0	Negative	0	Negative	0	Negative	0	Negative	0	Negative
TCGA-EW-A1P6-01	TCGA-EW-A1P6-01	Primary Tumor	Positive	LumA	0	Negative	0	Negative	0	Negative	0	Negative	0	Negative	0	Negative	0	Negative
TCGA-GM-A2DM-01	TCGA-GM-A2DM-01	Primary Tumor	Positive	LumA	0	Negative	0	Negative	0	Negative	0	Negative	0	Negative	0	Negative	0	Negative
TCGA-AR-A1AO-01	TCGA-AR-A1AO-01	Primary Tumor	Positive	Normal	0.4098	Positive	0.9896	Positive	0.4098	Positive	0	Negative	0.4098	Positive	0	Negative	0.7287	Positive
TCGA-AC-A2FK-01	TCGA-AC-A2FK-01	Primary Tumor	Positive	Normal	0	Negative	0.5307	Positive	0	Negative	0.9179	Positive	0	Negative	0	Negative	0.5307	Positive
TCGA-A2-A0CL-01	TCGA-A2-A0CL-01	Primary Tumor	Positive	Normal	0	Negative	0.4548	Positive	0.4548	Positive	0	Negative	2.877	Positive	0	Negative	0.4548	Positive
TCGA-AO-A03R-01	TCGA-AO-A03R-01	Primary Tumor	Positive	Normal	0	Negative	0	Negative	1.586	Positive	0.7379	Positive	0	Negative	0	Negative	0	Negative
TCGA-AO-A03T-01	TCGA-AO-A03T-01	Primary Tumor	Positive	Normal	0	Negative	0	Negative	1.02	Positive	1.836	Positive	0	Negative	0	Negative	0	Negative
TCGA-A2-A0CZ-01	TCGA-A2-A0CZ-01	Primary Tumor	Positive	Normal	0	Negative	0	Negative	0.5619	Positive	0	Negative	0	Negative	0	Negative	0	Negative
TCGA-A2-A25A-01	TCGA-A2-A25A-01	Primary Tumor	Positive	Normal	0	Negative	0	Negative	0.5389	Positive	0.7479	Positive	0	Negative	0	Negative	0.2944	Positive
TCGA-E2-A108-01	TCGA-E2-A108-01	Primary Tumor	Positive	Normal	0	Negative	0	Negative	0.5185	Positive	0	Negative	2.228	Positive	0	Negative	0	Negative
TCGA-AO-A1KO-01	TCGA-AO-A1KO-01	Primary Tumor	Positive	Normal	0	Negative	0	Negative	0.4164	Positive	0.7391	Positive	0	Negative	0	Negative	0	Negative
TCGA-B6-A0RQ-01	TCGA-B6-A0RQ-01	Primary Tumor	Positive	Normal	0	Negative	0	Negative	0	Negative	2.139	Positive	0	Negative	0	Negative	0	Negative
TCGA-AR-A2LQ-01	TCGA-AR-A2LQ-01	Primary Tumor	Positive	Normal	0	Negative	0	Negative	0	Negative	0.9531	Positive	0	Negative	0	Negative	0	Negative
TCGA-EW-A1PG-01	TCGA-EW-A1PG-01	Primary Tumor	Positive	Normal	0	Negative	0	Negative	0	Negative	0.6346	Positive	0	Negative	0	Negative	0	Negative
TCGA-A2-A0YK-01	TCGA-A2-A0YK-01	Primary Tumor	Positive	Normal	0	Negative	0	Negative	0	Negative	0	Negative	0	Negative	0	Negative	0.4449	Positive
TCGA-A1-A0SB-01	TCGA-A1-A0SB-01	Primary Tumor	Positive	Normal	0	Negative	0	Negative	0	Negative	0	Negative	0	Negative	0	Negative	0	Negative
TCGA-A8-A08H-01	TCGA-A8-A08H-01	Primary Tumor	Positive	Normal	0	Negative	0	Negative	0	Negative	0	Negative	0	Negative	0	Negative	0	Negative
TCGA-A2-A3Y0-01	TCGA-A2-A3Y0-01	Primary Tumor	Positive		3.643	Positive	1.21	Positive	4.544	Positive	0.4097	Positive	0.7283	Positive	0	Negative	2.099	Positive
TCGA-A2-A0EP-01	TCGA-A2-A0EP-01	Primary Tumor	Positive		2.318	Positive	0.7351	Positive	0	Negative	0	Negative	0.9187	Positive	0	Negative	1.412	Positive
TCGA-C8-A8HQ-01	TCGA-C8-A8HQ-01	Primary Tumor	Positive		1.025	Positive	1.025	Positive	0.4274	Positive	1.618	Positive	0	Negative	0	Negative	0	Negative
TCGA-D8-A4Z1-01	TCGA-D8-A4Z1-01	Primary Tumor	Positive		1.019	Positive	0	Negative	1.019	Positive	0.5977	Positive	0	Negative	0	Negative	0	Negative
TCGA-EW-A6SC-01	TCGA-EW-A6SC-01	Primary Tumor	Positive		0.8794	Positive	0	Negative	2.594	Positive	0	Negative	0	Negative	0	Negative	0	Negative
TCGA-BH-A0B6-01	TCGA-BH-A0B6-01	Primary Tumor	Positive		0.844	Positive	0	Negative	0.4828	Positive	0	Negative	1.759	Positive	0	Negative	0	Negative
TCGA-OL-A66L-01	TCGA-OL-A66L-01	Primary Tumor	Positive		0.5606	Positive	0	Negative	0	Negative	1.536	Positive	0	Negative	0	Negative	0.5606	Positive
TCGA-EW-A1IZ-01	TCGA-EW-A1IZ-01	Primary Tumor	Positive		0.5136	Positive	0	Negative	4.339	Positive	1.191	Positive	1.834	Positive	0	Negative	1.191	Positive
TCGA-A2-A0CO-01	TCGA-A2-A0CO-01	Primary Tumor	Positive		0.5037	Positive	0	Negative	0	Negative	1.627	Positive	0.0358	Positive	0	Negative	0	Negative
TCGA-XX-A899-01	TCGA-XX-A899-01	Primary Tumor	Positive		0.4789	Positive	0	Negative	0	Negative	0	Negative	0	Negative	0	Negative	1.125	Positive
TCGA-BH-A28O-01	TCGA-BH-A28O-01	Primary Tumor	Positive		0.4518	Positive	0	Negative	0	Negative	0.7954	Positive	0	Negative	0	Negative	0	Negative
TCGA-JL-A3YW-01	TCGA-JL-A3YW-01	Primary Tumor	Positive		0.4438	Positive	0	Negative	0.4438	Positive	0	Negative	0	Negative	0	Negative	0.4438	Positive
TCGA-BH-A6R8-01	TCGA-BH-A6R8-01	Primary Tumor	Positive		0.4276	Positive	0	Negative	0.4276	Positive	0	Negative	0.4276	Positive	0	Negative	0.4276	Positive
TCGA-S3-AA0Z-01	TCGA-S3-AA0Z-01	Primary Tumor	Positive		0.425	Positive	0	Negative	0.7529	Positive	0	Negative	0	Negative	0	Negative	0	Negative
TCGA-LD-A7W5-01	TCGA-LD-A7W5-01	Primary Tumor	Positive		0.4012	Positive	0	Negative	1.191	Positive	0	Negative	1.118	Positive	0	Negative	0	Negative
TCGA-BH-A42V-01	TCGA-BH-A42V-01	Primary Tumor	Positive		0.3686	Positive	0	Negative	0	Negative	0.3686	Positive	0	Negative	0	Negative	0.3686	Positive
TCGA-BH-A42T-01	TCGA-BH-A42T-01	Primary Tumor	Positive		0	Negative	0.7114	Positive	0.3991	Positive	0	Negative	0	Negative	0	Negative	0	Negative
TCGA-LL-A7T0-01	TCGA-LL-A7T0-01	Primary Tumor	Positive		0	Negative	0.5566	Positive	0.5566	Positive	0	Negative	0	Negative	0	Negative	0.5566	Positive
TCGA-PE-A5DE-01	TCGA-PE-A5DE-01	Primary Tumor	Positive		0	Negative	0.5302	Positive	0.5302	Positive	0	Negative	0.5302	Positive	0	Negative	1.222	Positive
TCGA-AC-A8OS-01	TCGA-AC-A8OS-01	Primary Tumor	Positive		0	Negative	0.5251	Positive	0.5251	Positive	0.9092	Positive	0	Negative	0	Negative	0.5251	Positive
TCGA-OL-A5D8-01	TCGA-OL-A5D8-01	Primary Tumor	Positive		0	Negative	0.4994	Positive	1.8	Positive	3.213	Positive	0	Negative	0	Negative	0	Negative
TCGA-AC-A62Y-01	TCGA-AC-A62Y-01	Primary Tumor	Positive		0	Negative	0.4977	Positive	0	Negative	0.4977	Positive	0	Negative	0	Negative	1.161	Positive
TCGA-AC-A2QI-01	TCGA-AC-A2QI-01	Primary Tumor	Positive		0	Negative	0.398	Positive	1.372	Positive	0	Negative	0	Negative	0	Negative	0	Negative
TCGA-A7-A426-01	TCGA-A7-A426-01	Primary Tumor	Positive		0	Negative	0.3531	Positive	0.3531	Positive	2.114	Positive	0	Negative	0	Negative	0	Negative
TCGA-A2-A0CY-01	TCGA-A2-A0CY-01	Primary Tumor	Positive		0	Negative	0	Negative	5.977	Positive	2.836	Positive	0	Negative	0	Negative	0	Negative
TCGA-AC-A5XU-01	TCGA-AC-A5XU-01	Primary Tumor	Positive		0	Negative	0	Negative	5.005	Positive	0	Negative	0	Negative	0	Negative	0.8299	Positive
TCGA-A7-A3RF-01	TCGA-A7-A3RF-01	Primary Tumor	Positive		0	Negative	0	Negative	4.465	Positive	0.4224	Positive	0	Negative	0	Negative	0	Negative
TCGA-B6-A401-01	TCGA-B6-A401-01	Primary Tumor	Positive		0	Negative	0	Negative	3.619	Positive	1.439	Positive	0	Negative	0	Negative	0.7521	Positive
TCGA-OL-A5S0-01	TCGA-OL-A5S0-01	Primary Tumor	Positive		0	Negative	0	Negative	3.266	Positive	1.334	Positive	0	Negative	0	Negative	0.5916	Positive
TCGA-OL-A66H-01	TCGA-OL-A66H-01	Primary Tumor	Positive		0	Negative	0	Negative	3.224	Positive	0	Negative	0	Negative	0	Negative	0	Negative
TCGA-E9-A54Y-01	TCGA-E9-A54Y-01	Primary Tumor	Positive		0	Negative	0	Negative	3.02	Positive	1.474	Positive	0	Negative	0	Negative	0	Negative
TCGA-LL-A9Q3-01	TCGA-LL-A9Q3-01	Primary Tumor	Positive		0	Negative	0	Negative	3.014	Positive	1.819	Positive	0	Negative	0	Negative	0	Negative
TCGA-LL-A5YN-01	TCGA-LL-A5YN-01	Primary Tumor	Positive		0	Negative	0	Negative	2.638	Positive	0	Negative	0	Negative	0	Negative	2.048	Positive
TCGA-S3-A6ZF-01	TCGA-S3-A6ZF-01	Primary Tumor	Positive		0	Negative	0	Negative	2.568	Positive	0.7286	Positive	0	Negative	0	Negative	0	Negative
TCGA-AO-A0JB-01	TCGA-AO-A0JB-01	Primary Tumor	Positive		0	Negative	0	Negative	2.352	Positive	0	Negative	0	Negative	0	Negative	0	Negative
TCGA-OL-A5RZ-01	TCGA-OL-A5RZ-01	Primary Tumor	Positive		0	Negative	0	Negative	2.348	Positive	0	Negative	0	Negative	0	Negative	0	Negative
TCGA-5T-A9QA-01	TCGA-5T-A9QA-01	Primary Tumor	Positive		0	Negative	0	Negative	2.221	Positive	0	Negative	0	Negative	0	Negative	0	Negative
TCGA-OL-A66O-01	TCGA-OL-A66O-01	Primary Tumor	Positive		0	Negative	0	Negative	2.211	Positive	2.093	Positive	0	Negative	0	Negative	0	Negative
TCGA-WT-AB41-01	TCGA-WT-AB41-01	Primary Tumor	Positive		0	Negative	0	Negative	2.055	Positive	0.8388	Positive	1.366	Positive	0	Negative	0	Negative
TCGA-LL-A7SZ-01	TCGA-LL-A7SZ-01	Primary Tumor	Positive		0	Negative	0	Negative	1.921	Positive	0.7629	Positive	0	Negative	0.7629	Positive	0	Negative
TCGA-BH-A5IZ-01	TCGA-BH-A5IZ-01	Primary Tumor	Positive		0	Negative	0	Negative	1.806	Positive	0	Negative	0	Negative	0	Negative	0	Negative
TCGA-A2-A4RW-01	TCGA-A2-A4RW-01	Primary Tumor	Positive		0	Negative	0	Negative	1.775	Positive	0.6828	Positive	0	Negative	0	Negative	0	Negative
TCGA-UL-AAZ6-01	TCGA-UL-AAZ6-01	Primary Tumor	Positive		0	Negative	0	Negative	1.583	Positive	2.199	Positive	0	Negative	0.4846	Positive	0	Negative
TCGA-E9-A54X-01	TCGA-E9-A54X-01	Primary Tumor	Positive		0	Negative	0	Negative	1.578	Positive	0	Negative	0	Negative	0	Negative	0	Negative
TCGA-D8-A73U-01	TCGA-D8-A73U-01	Primary Tumor	Positive		0	Negative	0	Negative	1.562	Positive	0.5737	Positive	0	Negative	0	Negative	2.144	Positive
TCGA-3C-AALJ-01	TCGA-3C-AALJ-01	Primary Tumor	Positive		0	Negative	0	Negative	1.492	Positive	0.931	Positive	0	Negative	0	Negative	0	Negative
TCGA-AR-A5QM-01	TCGA-AR-A5QM-01	Primary Tumor	Positive		0	Negative	0	Negative	1.475	Positive	0.5313	Positive	0	Negative	0	Negative	0	Negative
TCGA-E2-A15F-01	TCGA-E2-A15F-01	Primary Tumor	Positive		0	Negative	0	Negative	1.428	Positive	0	Negative	0	Negative	0	Negative	0	Negative
TCGA-LL-A8F5-01	TCGA-LL-A8F5-01	Primary Tumor	Positive		0	Negative	0	Negative	1.364	Positive	1.035	Positive	0	Negative	0	Negative	1.364	Positive
TCGA-PE-A5DD-01	TCGA-PE-A5DD-01	Primary Tumor	Positive		0	Negative	0	Negative	1.317	Positive	1.579	Positive	0	Negative	0	Negative	0	Negative
TCGA-E2-A2P5-01	TCGA-E2-A2P5-01	Primary Tumor	Positive		0	Negative	0	Negative	1.313	Positive	0.8011	Positive	0	Negative	0	Negative	0	Negative
TCGA-A8-A07Z-01	TCGA-A8-A07Z-01	Primary Tumor	Positive		0	Negative	0	Negative	1.307	Positive	0	Negative	0	Negative	0	Negative	0.5766	Positive
TCGA-B6-A408-01	TCGA-B6-A408-01	Primary Tumor	Positive		0	Negative	0	Negative	1.265	Positive	2.056	Positive	0	Negative	0	Negative	0.7668	Positive
TCGA-AC-A3EH-01	TCGA-AC-A3EH-01	Primary Tumor	Positive		0	Negative	0	Negative	1.252	Positive	0.4281	Positive	0	Negative	0	Negative	0	Negative
TCGA-E2-A576-01	TCGA-E2-A576-01	Primary Tumor	Positive		0	Negative	0	Negative	1.248	Positive	0	Negative	0	Negative	0	Negative	0.5443	Positive
TCGA-E2-A56Z-01	TCGA-E2-A56Z-01	Primary Tumor	Positive		0	Negative	0	Negative	1.234	Positive	0	Negative	0	Negative	0	Negative	0	Negative
TCGA-E2-A9RU-01	TCGA-E2-A9RU-01	Primary Tumor	Positive		0	Negative	0	Negative	1.231	Positive	0.7433	Positive	0	Negative	0	Negative	0	Negative
TCGA-A2-A0CR-01	TCGA-A2-A0CR-01	Primary Tumor	Positive		0	Negative	0	Negative	1.225	Positive	2.043	Positive	0.532	Positive	0	Negative	0	Negative
TCGA-S3-AA17-01	TCGA-S3-AA17-01	Primary Tumor	Positive		0	Negative	0	Negative	1.202	Positive	0.5197	Positive	1.932	Positive	0	Negative	0.901	Positive
TCGA-OL-A5RU-01	TCGA-OL-A5RU-01	Primary Tumor	Positive		0	Negative	0	Negative	1.199	Positive	0.518	Positive	0	Negative	0	Negative	0	Negative
TCGA-A2-A4RX-01	TCGA-A2-A4RX-01	Primary Tumor	Positive		0	Negative	0	Negative	1.176	Positive	0	Negative	0	Negative	0	Negative	0	Negative
TCGA-3C-AALK-01	TCGA-3C-AALK-01	Primary Tumor	Positive		0	Negative	0	Negative	1.164	Positive	0.4995	Positive	0	Negative	0	Negative	0	Negative
TCGA-AC-A2FE-01	TCGA-AC-A2FE-01	Primary Tumor	Positive		0	Negative	0	Negative	1.162	Positive	0	Negative	0.3889	Positive	0	Negative	0	Negative
TCGA-AC-A3W5-01	TCGA-AC-A3W5-01	Primary Tumor	Positive		0	Negative	0	Negative	1.16	Positive	0	Negative	0	Negative	0	Negative	0.8661	Positive
TCGA-LD-A74U-01	TCGA-LD-A74U-01	Primary Tumor	Positive		0	Negative	0	Negative	1.154	Positive	0.4943	Positive	0	Negative	0	Negative	0	Negative
TCGA-AQ-A7U7-01	TCGA-AQ-A7U7-01	Primary Tumor	Positive		0	Negative	0	Negative	1.118	Positive	0.8325	Positive	1.368	Positive	0.4755	Positive	1.741	Positive
TCGA-A7-A4SB-01	TCGA-A7-A4SB-01	Primary Tumor	Positive		0	Negative	0	Negative	1.103	Positive	0.6542	Positive	0	Negative	0	Negative	0	Negative
TCGA-AC-A6IX-01	TCGA-AC-A6IX-01	Primary Tumor	Positive		0	Negative	0	Negative	1.066	Positive	0.4485	Positive	0	Negative	0	Negative	0	Negative
TCGA-AR-A1AM-01	TCGA-AR-A1AM-01	Primary Tumor	Positive		0	Negative	0	Negative	1.043	Positive	0	Negative	0	Negative	0	Negative	0.7714	Positive
TCGA-MS-A51U-01	TCGA-MS-A51U-01	Primary Tumor	Positive		0	Negative	0	Negative	1.031	Positive	0	Negative	0	Negative	0	Negative	1.626	Positive
TCGA-AR-A1AT-01	TCGA-AR-A1AT-01	Primary Tumor	Positive		0	Negative	0	Negative	1.026	Positive	0	Negative	0	Negative	0	Negative	1.026	Positive
TCGA-E2-A572-01	TCGA-E2-A572-01	Primary Tumor	Positive		0	Negative	0	Negative	0.9997	Positive	1.585	Positive	0	Negative	0	Negative	0	Negative
TCGA-BH-A8G0-01	TCGA-BH-A8G0-01	Primary Tumor	Positive		0	Negative	0	Negative	0.9703	Positive	0.5653	Positive	0	Negative	0	Negative	1.286	Positive
TCGA-AC-A5XS-01	TCGA-AC-A5XS-01	Primary Tumor	Positive		0	Negative	0	Negative	0.9479	Positive	0	Negative	0	Negative	0	Negative	0.5504	Positive
TCGA-JL-A3YX-01	TCGA-JL-A3YX-01	Primary Tumor	Positive		0	Negative	0	Negative	0.9479	Positive	0	Negative	0	Negative	0	Negative	0.3892	Positive
TCGA-LL-A73Z-01	TCGA-LL-A73Z-01	Primary Tumor	Positive		0	Negative	0	Negative	0.9398	Positive	0.5451	Positive	0.5451	Positive	0	Negative	0.9398	Positive
TCGA-AR-A5QN-01	TCGA-AR-A5QN-01	Primary Tumor	Positive		0	Negative	0	Negative	0.9327	Positive	0.6834	Positive	0	Negative	0	Negative	0	Negative
TCGA-AC-A7VB-01	TCGA-AC-A7VB-01	Primary Tumor	Positive		0	Negative	0	Negative	0.9092	Positive	0	Negative	0	Negative	0	Negative	0.3704	Positive
TCGA-A2-A4S1-01	TCGA-A2-A4S1-01	Primary Tumor	Positive		0	Negative	0	Negative	0.8881	Positive	0	Negative	0	Negative	0	Negative	0.8881	Positive
TCGA-AC-A3W6-01	TCGA-AC-A3W6-01	Primary Tumor	Positive		0	Negative	0	Negative	0.8775	Positive	0	Negative	0.5045	Positive	0	Negative	0.8775	Positive
TCGA-A8-A09E-01	TCGA-A8-A09E-01	Primary Tumor	Positive		0	Negative	0	Negative	0.8278	Positive	0	Negative	0	Negative	0	Negative	0	Negative
TCGA-A7-A425-01	TCGA-A7-A425-01	Primary Tumor	Positive		0	Negative	0	Negative	0.7804	Positive	0	Negative	0	Negative	0	Negative	0.4423	Positive
TCGA-E2-A2P6-01	TCGA-E2-A2P6-01	Primary Tumor	Positive		0	Negative	0	Negative	0.7657	Positive	2.278	Positive	0	Negative	0	Negative	0	Negative
TCGA-GM-A3XG-01	TCGA-GM-A3XG-01	Primary Tumor	Positive		0	Negative	0	Negative	0.7604	Positive	1.624	Positive	0	Negative	0	Negative	0	Negative
TCGA-D8-A3Z5-01	TCGA-D8-A3Z5-01	Primary Tumor	Positive		0	Negative	0	Negative	0.7483	Positive	0.7483	Positive	0	Negative	0	Negative	0	Negative
TCGA-D8-A3Z6-01	TCGA-D8-A3Z6-01	Primary Tumor	Positive		0	Negative	0	Negative	0.7271	Positive	0.4089	Positive	0	Negative	0	Negative	0	Negative
TCGA-S3-A6ZG-01	TCGA-S3-A6ZG-01	Primary Tumor	Positive		0	Negative	0	Negative	0.6993	Positive	0.3915	Positive	0.2922	Positive	0	Negative	0	Negative
TCGA-E2-A14U-01	TCGA-E2-A14U-01	Primary Tumor	Positive		0	Negative	0	Negative	0.6989	Positive	0.9523	Positive	0	Negative	0	Negative	0	Negative
TCGA-V7-A7HQ-01	TCGA-V7-A7HQ-01	Primary Tumor	Positive		0	Negative	0	Negative	0.6922	Positive	1.51	Positive	0	Negative	0	Negative	0	Negative
TCGA-BH-A0HL-01	TCGA-BH-A0HL-01	Primary Tumor	Positive		0	Negative	0	Negative	0.6784	Positive	0.3787	Positive	0	Negative	0	Negative	0	Negative
TCGA-AC-A3W7-01	TCGA-AC-A3W7-01	Primary Tumor	Positive		0	Negative	0	Negative	0.6774	Positive	0.6774	Positive	0	Negative	0	Negative	0	Negative
TCGA-Z7-A8R5-01	TCGA-Z7-A8R5-01	Primary Tumor	Positive		0	Negative	0	Negative	0.6756	Positive	0	Negative	0	Negative	0	Negative	0	Negative
TCGA-A7-A4SC-01	TCGA-A7-A4SC-01	Primary Tumor	Positive		0	Negative	0	Negative	0.6565	Positive	0.6565	Positive	0	Negative	0	Negative	0	Negative
TCGA-EW-A3E8-01	TCGA-EW-A3E8-01	Primary Tumor	Positive		0	Negative	0	Negative	0.6462	Positive	0.6462	Positive	0	Negative	0	Negative	0	Negative
TCGA-BH-A8FY-01	TCGA-BH-A8FY-01	Primary Tumor	Positive		0	Negative	0	Negative	0.6366	Positive	2.288	Positive	0	Negative	0	Negative	0	Negative
TCGA-AQ-A54O-01	TCGA-AQ-A54O-01	Primary Tumor	Positive		0	Negative	0	Negative	0.6365	Positive	3.596	Positive	0	Negative	0	Negative	0	Negative
TCGA-A7-A4SA-01	TCGA-A7-A4SA-01	Primary Tumor	Positive		0	Negative	0	Negative	0.6338	Positive	0	Negative	0	Negative	0	Negative	1.073	Positive
TCGA-3C-AALI-01	TCGA-3C-AALI-01	Primary Tumor	Positive		0	Negative	0	Negative	0.6265	Positive	1.396	Positive	0	Negative	0	Negative	0	Negative
TCGA-E2-A570-01	TCGA-E2-A570-01	Primary Tumor	Positive		0	Negative	0	Negative	0.6182	Positive	0.6182	Positive	0	Negative	0	Negative	0	Negative
TCGA-A2-A4S0-01	TCGA-A2-A4S0-01	Primary Tumor	Positive		0	Negative	0	Negative	0.6057	Positive	0	Negative	0	Negative	0	Negative	0	Negative
TCGA-LL-A442-01	TCGA-LL-A442-01	Primary Tumor	Positive		0	Negative	0	Negative	0.6036	Positive	1.495	Positive	0	Negative	0	Negative	0	Negative
TCGA-OL-A5RY-01	TCGA-OL-A5RY-01	Primary Tumor	Positive		0	Negative	0	Negative	0.5943	Positive	0	Negative	0	Negative	0	Negative	1.014	Positive
TCGA-A2-A4RY-01	TCGA-A2-A4RY-01	Primary Tumor	Positive		0	Negative	0	Negative	0.5773	Positive	0.9886	Positive	0	Negative	0	Negative	0	Negative
TCGA-AC-A3YJ-01	TCGA-AC-A3YJ-01	Primary Tumor	Positive		0	Negative	0	Negative	0.5657	Positive	0.5657	Positive	0	Negative	0	Negative	0	Negative
TCGA-XX-A89A-01	TCGA-XX-A89A-01	Primary Tumor	Positive		0	Negative	0	Negative	0.5582	Positive	0	Negative	0.9277	Positive	0	Negative	0	Negative
TCGA-LL-A6FQ-01	TCGA-LL-A6FQ-01	Primary Tumor	Positive		0	Negative	0	Negative	0.5568	Positive	0	Negative	0	Negative	0	Negative	0	Negative
TCGA-BH-A5J0-01	TCGA-BH-A5J0-01	Primary Tumor	Positive		0	Negative	0	Negative	0.5493	Positive	0.5493	Positive	0	Negative	0	Negative	0.5493	Positive
TCGA-LL-A5YP-01	TCGA-LL-A5YP-01	Primary Tumor	Positive		0	Negative	0	Negative	0.5381	Positive	0	Negative	0	Negative	0	Negative	0	Negative
TCGA-S3-AA11-01	TCGA-S3-AA11-01	Primary Tumor	Positive		0	Negative	0	Negative	0.5303	Positive	0.5303	Positive	0	Negative	0	Negative	0	Negative
TCGA-PE-A5DC-01	TCGA-PE-A5DC-01	Primary Tumor	Positive		0	Negative	0	Negative	0.5152	Positive	1.654	Positive	0	Negative	0	Negative	0	Negative
TCGA-A7-A6VX-01	TCGA-A7-A6VX-01	Primary Tumor	Positive		0	Negative	0	Negative	0.515	Positive	0.8938	Positive	0	Negative	0	Negative	0	Negative
TCGA-OL-A66N-01	TCGA-OL-A66N-01	Primary Tumor	Positive		0	Negative	0	Negative	0.5118	Positive	1.646	Positive	0	Negative	0	Negative	0.5118	Positive
TCGA-4H-AAAK-01	TCGA-4H-AAAK-01	Primary Tumor	Positive		0	Negative	0	Negative	0.5115	Positive	0	Negative	0	Negative	0	Negative	0	Negative
TCGA-BH-A8FZ-01	TCGA-BH-A8FZ-01	Primary Tumor	Positive		0	Negative	0	Negative	0.5059	Positive	0	Negative	0	Negative	0.5059	Positive	0	Negative
TCGA-AC-A5EH-01	TCGA-AC-A5EH-01	Primary Tumor	Positive		0	Negative	0	Negative	0.4981	Positive	1.406	Positive	0	Negative	0	Negative	0	Negative
TCGA-AC-A6NO-01	TCGA-AC-A6NO-01	Primary Tumor	Positive		0	Negative	0	Negative	0.4807	Positive	0	Negative	0	Negative	0	Negative	0	Negative
TCGA-EW-A6S9-01	TCGA-EW-A6S9-01	Primary Tumor	Positive		0	Negative	0	Negative	0.4672	Positive	0	Negative	0.4672	Positive	0	Negative	0	Negative
TCGA-OK-A5Q2-01	TCGA-OK-A5Q2-01	Primary Tumor	Positive		0	Negative	0	Negative	0.4651	Positive	0.4651	Positive	0	Negative	0	Negative	0.4651	Positive
TCGA-LD-A7W6-01	TCGA-LD-A7W6-01	Primary Tumor	Positive		0	Negative	0	Negative	0.4624	Positive	2.138	Positive	0	Negative	0	Negative	0	Negative
TCGA-AC-A3TN-01	TCGA-AC-A3TN-01	Primary Tumor	Positive		0	Negative	0	Negative	0.4594	Positive	2.644	Positive	0	Negative	0	Negative	0.4594	Positive
TCGA-AC-A6IV-01	TCGA-AC-A6IV-01	Primary Tumor	Positive		0	Negative	0	Negative	0.4412	Positive	0	Negative	0	Negative	0	Negative	0.7785	Positive
TCGA-A2-A3XW-01	TCGA-A2-A3XW-01	Primary Tumor	Positive		0	Negative	0	Negative	0.4377	Positive	0	Negative	0	Negative	0	Negative	0	Negative
TCGA-D8-A73X-01	TCGA-D8-A73X-01	Primary Tumor	Positive		0	Negative	0	Negative	0.435	Positive	0.7687	Positive	0	Negative	0	Negative	0	Negative
TCGA-A7-A13H-01	TCGA-A7-A13H-01	Primary Tumor	Positive		0	Negative	0	Negative	0.4297	Positive	1.624	Positive	0.4297	Positive	0	Negative	0.7605	Positive
TCGA-3C-AAAU-01	TCGA-3C-AAAU-01	Primary Tumor	Positive		0	Negative	0	Negative	0.4273	Positive	3.546	Positive	0	Negative	0	Negative	0	Negative
TCGA-AC-A4ZE-01	TCGA-AC-A4ZE-01	Primary Tumor	Positive		0	Negative	0	Negative	0.4182	Positive	1.006	Positive	0	Negative	0	Negative	0.4182	Positive
TCGA-LL-A440-01	TCGA-LL-A440-01	Primary Tumor	Positive		0	Negative	0	Negative	0.4151	Positive	0.4151	Positive	0	Negative	0.4151	Positive	0.4151	Positive
TCGA-E2-A107-01	TCGA-E2-A107-01	Primary Tumor	Positive		0	Negative	0	Negative	0.4121	Positive	0	Negative	0	Negative	0	Negative	0	Negative
TCGA-S3-A6ZH-01	TCGA-S3-A6ZH-01	Primary Tumor	Positive		0	Negative	0	Negative	0.395	Positive	0	Negative	0	Negative	0	Negative	0	Negative
TCGA-B6-A40C-01	TCGA-B6-A40C-01	Primary Tumor	Positive		0	Negative	0	Negative	0.3498	Positive	0.8665	Positive	0	Negative	0	Negative	0	Negative
TCGA-WT-AB44-01	TCGA-WT-AB44-01	Primary Tumor	Positive		0	Negative	0	Negative	0	Negative	3.43	Positive	0	Negative	0	Negative	0	Negative
TCGA-E9-A3X8-01	TCGA-E9-A3X8-01	Primary Tumor	Positive		0	Negative	0	Negative	0	Negative	2.673	Positive	0	Negative	0	Negative	0	Negative
TCGA-BH-A0HN-01	TCGA-BH-A0HN-01	Primary Tumor	Positive		0	Negative	0	Negative	0	Negative	2.559	Positive	0	Negative	0	Negative	0	Negative
TCGA-BH-AB28-01	TCGA-BH-AB28-01	Primary Tumor	Positive		0	Negative	0	Negative	0	Negative	2.198	Positive	0	Negative	0	Negative	0	Negative
TCGA-LL-A5YL-01	TCGA-LL-A5YL-01	Primary Tumor	Positive		0	Negative	0	Negative	0	Negative	2.02	Positive	0	Negative	0	Negative	0	Negative
TCGA-OL-A66K-01	TCGA-OL-A66K-01	Primary Tumor	Positive		0	Negative	0	Negative	0	Negative	1.964	Positive	0	Negative	0	Negative	0.5003	Positive
TCGA-AC-A3TM-01	TCGA-AC-A3TM-01	Primary Tumor	Positive		0	Negative	0	Negative	0	Negative	1.897	Positive	0	Negative	0	Negative	0	Negative
TCGA-LL-A6FP-01	TCGA-LL-A6FP-01	Primary Tumor	Positive		0	Negative	0	Negative	0	Negative	1.745	Positive	0	Negative	0	Negative	0	Negative
TCGA-GM-A5PX-01	TCGA-GM-A5PX-01	Primary Tumor	Positive		0	Negative	0	Negative	0	Negative	1.742	Positive	0	Negative	0	Negative	0	Negative
TCGA-A8-A08A-01	TCGA-A8-A08A-01	Primary Tumor	Positive		0	Negative	0	Negative	0	Negative	1.665	Positive	0	Negative	0	Negative	0.4455	Positive
TCGA-A7-A5ZX-01	TCGA-A7-A5ZX-01	Primary Tumor	Positive		0	Negative	0	Negative	0	Negative	1.399	Positive	0	Negative	0	Negative	0	Negative
TCGA-AR-A5QP-01	TCGA-AR-A5QP-01	Primary Tumor	Positive		0	Negative	0	Negative	0	Negative	1.381	Positive	0	Negative	0	Negative	0	Negative
TCGA-S3-AA12-01	TCGA-S3-AA12-01	Primary Tumor	Positive		0	Negative	0	Negative	0	Negative	1.304	Positive	0	Negative	0	Negative	0	Negative
TCGA-W8-A86G-01	TCGA-W8-A86G-01	Primary Tumor	Positive		0	Negative	0	Negative	0	Negative	1.277	Positive	0	Negative	0	Negative	0	Negative
TCGA-EW-A424-01	TCGA-EW-A424-01	Primary Tumor	Positive		0	Negative	0	Negative	0	Negative	1.187	Positive	0	Negative	0.712	Positive	0.3996	Positive
TCGA-D8-A73W-01	TCGA-D8-A73W-01	Primary Tumor	Positive		0	Negative	0	Negative	0	Negative	1.173	Positive	0	Negative	0	Negative	0	Negative
TCGA-OL-A5RV-01	TCGA-OL-A5RV-01	Primary Tumor	Positive		0	Negative	0	Negative	0	Negative	1.171	Positive	0	Negative	0	Negative	0	Negative
TCGA-GM-A5PV-01	TCGA-GM-A5PV-01	Primary Tumor	Positive		0	Negative	0	Negative	0	Negative	1.13	Positive	0	Negative	0	Negative	0	Negative
TCGA-S3-AA14-01	TCGA-S3-AA14-01	Primary Tumor	Positive		0	Negative	0	Negative	0	Negative	1.089	Positive	0	Negative	0	Negative	0	Negative
TCGA-LQ-A4E4-01	TCGA-LQ-A4E4-01	Primary Tumor	Positive		0	Negative	0	Negative	0	Negative	0.9981	Positive	0	Negative	0	Negative	0	Negative
TCGA-AC-A3YI-01	TCGA-AC-A3YI-01	Primary Tumor	Positive		0	Negative	0	Negative	0	Negative	0.9961	Positive	0	Negative	0	Negative	0	Negative
TCGA-EW-A423-01	TCGA-EW-A423-01	Primary Tumor	Positive		0	Negative	0	Negative	0	Negative	0.9899	Positive	0	Negative	0	Negative	0	Negative
TCGA-OL-A6VR-01	TCGA-OL-A6VR-01	Primary Tumor	Positive		0	Negative	0	Negative	0	Negative	0.9356	Positive	0	Negative	0	Negative	0	Negative
TCGA-OL-A5DA-01	TCGA-OL-A5DA-01	Primary Tumor	Positive		0	Negative	0	Negative	0	Negative	0.8723	Positive	0	Negative	0	Negative	0	Negative
TCGA-5L-AAT1-01	TCGA-5L-AAT1-01	Primary Tumor	Positive		0	Negative	0	Negative	0	Negative	0.86	Positive	0	Negative	0	Negative	0	Negative
TCGA-E9-A6HE-01	TCGA-E9-A6HE-01	Primary Tumor	Positive		0	Negative	0	Negative	0	Negative	0.8212	Positive	0	Negative	0	Negative	0.4682	Positive
TCGA-LD-A66U-01	TCGA-LD-A66U-01	Primary Tumor	Positive		0	Negative	0	Negative	0	Negative	0.8066	Positive	0.8066	Positive	0	Negative	0.4589	Positive
TCGA-GM-A3XN-01	TCGA-GM-A3XN-01	Primary Tumor	Positive		0	Negative	0	Negative	0	Negative	0.7737	Positive	0	Negative	0	Negative	0.4382	Positive
TCGA-LL-A5YM-01	TCGA-LL-A5YM-01	Primary Tumor	Positive		0	Negative	0	Negative	0	Negative	0.5941	Positive	0	Negative	0	Negative	0	Negative
TCGA-LL-A50Y-01	TCGA-LL-A50Y-01	Primary Tumor	Positive		0	Negative	0	Negative	0	Negative	0.5916	Positive	0	Negative	0	Negative	0	Negative
TCGA-AC-A3QQ-01	TCGA-AC-A3QQ-01	Primary Tumor	Positive		0	Negative	0	Negative	0	Negative	0.5838	Positive	0	Negative	0	Negative	0	Negative
TCGA-OL-A66J-01	TCGA-OL-A66J-01	Primary Tumor	Positive		0	Negative	0	Negative	0	Negative	0.5367	Positive	0	Negative	0	Negative	0	Negative
TCGA-AC-A62X-01	TCGA-AC-A62X-01	Primary Tumor	Positive		0	Negative	0	Negative	0	Negative	0.5022	Positive	0	Negative	0	Negative	0	Negative
TCGA-AC-A3BB-01	TCGA-AC-A3BB-01	Primary Tumor	Positive		0	Negative	0	Negative	0	Negative	0.4457	Positive	0	Negative	0	Negative	0.4457	Positive
TCGA-Z7-A8R6-01	TCGA-Z7-A8R6-01	Primary Tumor	Positive		0	Negative	0	Negative	0	Negative	0.4308	Positive	0	Negative	0	Negative	0	Negative
TCGA-EW-A6SA-01	TCGA-EW-A6SA-01	Primary Tumor	Positive		0	Negative	0	Negative	0	Negative	0.39	Positive	0	Negative	0	Negative	0	Negative
TCGA-5L-AAT0-01	TCGA-5L-AAT0-01	Primary Tumor	Positive		0	Negative	0	Negative	0	Negative	0	Negative	0.4963	Positive	0	Negative	0.6659	Positive
TCGA-E2-A15T-01	TCGA-E2-A15T-01	Primary Tumor	Positive		0	Negative	0	Negative	0	Negative	0	Negative	0.3194	Positive	0	Negative	0	Negative
TCGA-E9-A5FK-01	TCGA-E9-A5FK-01	Primary Tumor	Positive		0	Negative	0	Negative	0	Negative	0	Negative	0	Negative	0	Negative	2.226	Positive
TCGA-GM-A4E0-01	TCGA-GM-A4E0-01	Primary Tumor	Positive		0	Negative	0	Negative	0	Negative	0	Negative	0	Negative	0	Negative	1.679	Positive
TCGA-OL-A6VQ-01	TCGA-OL-A6VQ-01	Primary Tumor	Positive		0	Negative	0	Negative	0	Negative	0	Negative	0	Negative	0	Negative	1.007	Positive
TCGA-AR-A2LJ-01	TCGA-AR-A2LJ-01	Primary Tumor	Positive		0	Negative	0	Negative	0	Negative	0	Negative	0	Negative	0	Negative	0.5103	Positive
TCGA-A2-A0CK-01	TCGA-A2-A0CK-01	Primary Tumor	Positive		0	Negative	0	Negative	0	Negative	0	Negative	0	Negative	0	Negative	0.4895	Positive
TCGA-A2-A3XV-01	TCGA-A2-A3XV-01	Primary Tumor	Positive		0	Negative	0	Negative	0	Negative	0	Negative	0	Negative	0	Negative	0	Negative
TCGA-A2-A4S2-01	TCGA-A2-A4S2-01	Primary Tumor	Positive		0	Negative	0	Negative	0	Negative	0	Negative	0	Negative	0	Negative	0	Negative
TCGA-A2-A4S3-01	TCGA-A2-A4S3-01	Primary Tumor	Positive		0	Negative	0	Negative	0	Negative	0	Negative	0	Negative	0	Negative	0	Negative
TCGA-A7-A4SF-01	TCGA-A7-A4SF-01	Primary Tumor	Positive		0	Negative	0	Negative	0	Negative	0	Negative	0	Negative	0	Negative	0	Negative
TCGA-A7-A56D-01	TCGA-A7-A56D-01	Primary Tumor	Positive		0	Negative	0	Negative	0	Negative	0	Negative	0	Negative	0	Negative	0	Negative
TCGA-A7-A5ZW-01	TCGA-A7-A5ZW-01	Primary Tumor	Positive		0	Negative	0	Negative	0	Negative	0	Negative	0	Negative	0	Negative	0	Negative
TCGA-A8-A09Z-01	TCGA-A8-A09Z-01	Primary Tumor	Positive		0	Negative	0	Negative	0	Negative	0	Negative	0	Negative	0	Negative	0	Negative
TCGA-AC-A3QP-01	TCGA-AC-A3QP-01	Primary Tumor	Positive		0	Negative	0	Negative	0	Negative	0	Negative	0	Negative	0	Negative	0	Negative
TCGA-AC-A62V-01	TCGA-AC-A62V-01	Primary Tumor	Positive		0	Negative	0	Negative	0	Negative	0	Negative	0	Negative	0	Negative	0	Negative
TCGA-AC-A8OP-01	TCGA-AC-A8OP-01	Primary Tumor	Positive		0	Negative	0	Negative	0	Negative	0	Negative	0	Negative	0	Negative	0	Negative
TCGA-AC-A8OR-01	TCGA-AC-A8OR-01	Primary Tumor	Positive		0	Negative	0	Negative	0	Negative	0	Negative	0	Negative	0	Negative	0	Negative
TCGA-B6-A40B-01	TCGA-B6-A40B-01	Primary Tumor	Positive		0	Negative	0	Negative	0	Negative	0	Negative	0	Negative	0	Negative	0	Negative
TCGA-HN-A2OB-01	TCGA-HN-A2OB-01	Primary Tumor	Positive		0	Negative	0	Negative	0	Negative	0	Negative	0	Negative	0	Negative	0	Negative
TCGA-OL-A5RX-01	TCGA-OL-A5RX-01	Primary Tumor	Positive		0	Negative	0	Negative	0	Negative	0	Negative	0	Negative	0	Negative	0	Negative
TCGA-AC-A5EI-01	TCGA-AC-A5EI-01	Primary Tumor	Positive			Negative		Negative		Negative		Negative		Negative		Negative		Negative
