# Supplementary material for: Estrogen Receptor Downregulates Expression of PD-1/PD-L1 and Infiltration of CD8+ T Cells by Inhibiting IL-17 Signaling Transduction in Breast Cancer
Source: Front Oncol. 2020 Sep 25;10:582863. doi: 10.3389/fonc.2020.582863 (PMC7545792; doi:10.3389/fonc.2020.582863)
Supplement: Supplementary file 2 [file Table_2.XLSX]

## Sheet: Supplementary table 2
Supplementary table 2. Original data for Figure 2.
sample	samples	sample_type	breast_carcinoma_estrogen_receptor_status	PAM50Call_RNAseq	IL17B	IL17D
TCGA-EW-A1OV-01	TCGA-EW-A1OV-01	Primary Tumor	Negative	Her2	3.715	3.541
TCGA-GM-A2DB-01	TCGA-GM-A2DB-01	Primary Tumor	Negative	Her2	3.315	3.118
TCGA-C8-A135-01	TCGA-C8-A135-01	Primary Tumor	Negative	Her2	2.602	4.477
TCGA-AN-A04C-01	TCGA-AN-A04C-01	Primary Tumor	Negative	Her2	2.488	2.762
TCGA-A8-A0A7-01	TCGA-A8-A0A7-01	Primary Tumor	Negative	Her2	2.181	3.876
TCGA-A2-A0T1-01	TCGA-A2-A0T1-01	Primary Tumor	Negative	Her2	2.128	3.877
TCGA-D8-A13Z-01	TCGA-D8-A13Z-01	Primary Tumor	Negative	Her2	1.989	2.72
TCGA-E2-A1B0-01	TCGA-E2-A1B0-01	Primary Tumor	Negative	Her2	1.92	3.745
TCGA-AO-A0JE-01	TCGA-AO-A0JE-01	Primary Tumor	Negative	Her2	1.78	2.221
TCGA-B6-A0IK-01	TCGA-B6-A0IK-01	Primary Tumor	Negative	Her2	1.728	3.492
TCGA-C8-A26X-01	TCGA-C8-A26X-01	Primary Tumor	Negative	Her2	1.721	4.397
TCGA-E2-A14P-01	TCGA-E2-A14P-01	Primary Tumor	Negative	Her2	1.586	4.069
TCGA-C8-A12P-01	TCGA-C8-A12P-01	Primary Tumor	Negative	Her2	1.541	3.352
TCGA-EW-A2FR-01	TCGA-EW-A2FR-01	Primary Tumor	Negative	Her2	1.485	5.019
TCGA-C8-A12Q-01	TCGA-C8-A12Q-01	Primary Tumor	Negative	Her2	1.481	3.837
TCGA-B6-A0RS-01	TCGA-B6-A0RS-01	Primary Tumor	Negative	Her2	1.366	1.777
TCGA-BH-A0EE-01	TCGA-BH-A0EE-01	Primary Tumor	Negative	Her2	1.226	0
TCGA-A2-A04W-01	TCGA-A2-A04W-01	Primary Tumor	Negative	Her2	1.057	6.423
TCGA-GM-A2DH-01	TCGA-GM-A2DH-01	Primary Tumor	Negative	Her2	1.031	2.8
TCGA-D8-A1JG-01	TCGA-D8-A1JG-01	Primary Tumor	Negative	Her2	1.025	1.834
TCGA-AR-A24U-01	TCGA-AR-A24U-01	Primary Tumor	Negative	Her2	0.995	2.713
TCGA-AO-A12D-01	TCGA-AO-A12D-01	Primary Tumor	Negative	Her2	0.9717	3.204
TCGA-BH-A1EN-01	TCGA-BH-A1EN-01	Primary Tumor	Negative	Her2	0.9654	3.842
TCGA-A2-A0D1-01	TCGA-A2-A0D1-01	Primary Tumor	Negative	Her2	0.9573	2.003
TCGA-C8-A1HF-01	TCGA-C8-A1HF-01	Primary Tumor	Negative	Her2	0.9191	2.877
TCGA-D8-A1JA-01	TCGA-D8-A1JA-01	Primary Tumor	Negative	Her2	0.6245	1.749
TCGA-C8-A1HK-01	TCGA-C8-A1HK-01	Primary Tumor	Negative	Her2	0.5851	2.161
TCGA-E2-A1LB-01	TCGA-E2-A1LB-01	Primary Tumor	Negative	Her2	0.5354	3.123
TCGA-A2-A0EQ-01	TCGA-A2-A0EQ-01	Primary Tumor	Negative	Her2	0.5003	3.81
TCGA-C8-A12L-01	TCGA-C8-A12L-01	Primary Tumor	Negative	Her2	0.481	1.945
TCGA-C8-A278-01	TCGA-C8-A278-01	Primary Tumor	Negative	Her2	0.4139	2.25
TCGA-C8-A26Y-01	TCGA-C8-A26Y-01	Primary Tumor	Negative	Her2	0.3852	3.733
TCGA-AO-A0J2-01	TCGA-AO-A0J2-01	Primary Tumor	Negative	Her2	0.3617	2.576
TCGA-D8-A1XT-01	TCGA-D8-A1XT-01	Primary Tumor	Negative	Her2	0.3387	2.497
TCGA-A8-A09X-01	TCGA-A8-A09X-01	Primary Tumor	Negative	Her2	0	4.388
TCGA-A8-A08X-01	TCGA-A8-A08X-01	Primary Tumor	Negative	Her2	0	4.155
TCGA-D8-A1JF-01	TCGA-D8-A1JF-01	Primary Tumor	Negative	Her2	0	3.554
TCGA-AN-A0FV-01	TCGA-AN-A0FV-01	Primary Tumor	Negative	Her2	0	2.978
TCGA-C8-A12Z-01	TCGA-C8-A12Z-01	Primary Tumor	Negative	Her2	0	2.628
TCGA-C8-A137-01	TCGA-C8-A137-01	Primary Tumor	Negative	Her2	0	1.87
TCGA-AO-A0J4-01	TCGA-AO-A0J4-01	Primary Tumor	Negative	Basal	9.732	2.295
TCGA-C8-A134-01	TCGA-C8-A134-01	Primary Tumor	Negative	Basal	9.724	3.472
TCGA-A8-A08R-01	TCGA-A8-A08R-01	Primary Tumor	Negative	Basal	9.683	1.485
TCGA-D8-A27F-01	TCGA-D8-A27F-01	Primary Tumor	Negative	Basal	9.342	4.294
TCGA-B6-A0RU-01	TCGA-B6-A0RU-01	Primary Tumor	Negative	Basal	6.866	4.617
TCGA-BH-A0WA-01	TCGA-BH-A0WA-01	Primary Tumor	Negative	Basal	6.723	2.861
TCGA-D8-A1XQ-01	TCGA-D8-A1XQ-01	Primary Tumor	Negative	Basal	6.677	2.205
TCGA-E2-A158-01	TCGA-E2-A158-01	Primary Tumor	Negative	Basal	6.599	5.29
TCGA-EW-A1OW-01	TCGA-EW-A1OW-01	Primary Tumor	Negative	Basal	6.351	3.023
TCGA-E2-A1LH-01	TCGA-E2-A1LH-01	Primary Tumor	Negative	Basal	5.159	1.788
TCGA-B6-A0WX-01	TCGA-B6-A0WX-01	Primary Tumor	Negative	Basal	4.917	4.462
TCGA-BH-A0E6-01	TCGA-BH-A0E6-01	Primary Tumor	Negative	Basal	4.813	5.079
TCGA-BH-A0BL-01	TCGA-BH-A0BL-01	Primary Tumor	Negative	Basal	4.196	4.575
TCGA-E2-A1LI-01	TCGA-E2-A1LI-01	Primary Tumor	Negative	Basal	4.18	3.481
TCGA-BH-A18Q-01	TCGA-BH-A18Q-01	Primary Tumor	Negative	Basal	3.821	2.744
TCGA-AN-A0FX-01	TCGA-AN-A0FX-01	Primary Tumor	Negative	Basal	3.782	5.295
TCGA-AR-A0TS-01	TCGA-AR-A0TS-01	Primary Tumor	Negative	Basal	3.749	2.804
TCGA-BH-A0RX-01	TCGA-BH-A0RX-01	Primary Tumor	Negative	Basal	3.64	3.551
TCGA-A2-A0ST-01	TCGA-A2-A0ST-01	Primary Tumor	Negative	Basal	3.38	2.592
TCGA-B6-A0IQ-01	TCGA-B6-A0IQ-01	Primary Tumor	Negative	Basal	3.364	4.058
TCGA-AO-A0JL-01	TCGA-AO-A0JL-01	Primary Tumor	Negative	Basal	2.95	2.964
TCGA-AO-A129-01	TCGA-AO-A129-01	Primary Tumor	Negative	Basal	2.919	3.82
TCGA-D8-A142-01	TCGA-D8-A142-01	Primary Tumor	Negative	Basal	2.83	4.285
TCGA-A8-A07R-01	TCGA-A8-A07R-01	Primary Tumor	Negative	Basal	2.808	2.248
TCGA-A2-A04Q-01	TCGA-A2-A04Q-01	Primary Tumor	Negative	Basal	2.678	1.375
TCGA-AQ-A04J-01	TCGA-AQ-A04J-01	Primary Tumor	Negative	Basal	2.677	2.953
TCGA-AO-A124-01	TCGA-AO-A124-01	Primary Tumor	Negative	Basal	2.553	1.232
TCGA-A2-A04P-01	TCGA-A2-A04P-01	Primary Tumor	Negative	Basal	2.503	3.218
TCGA-E2-A14R-01	TCGA-E2-A14R-01	Primary Tumor	Negative	Basal	2.482	3.256
TCGA-C8-A12V-01	TCGA-C8-A12V-01	Primary Tumor	Negative	Basal	2.449	5.436
TCGA-AO-A12F-01	TCGA-AO-A12F-01	Primary Tumor	Negative	Basal	2.346	3.256
TCGA-BH-A0AV-01	TCGA-BH-A0AV-01	Primary Tumor	Negative	Basal	2.33	3.841
TCGA-AN-A0AL-01	TCGA-AN-A0AL-01	Primary Tumor	Negative	Basal	2.329	3.951
TCGA-AO-A1KR-01	TCGA-AO-A1KR-01	Primary Tumor	Negative	Basal	2.326	3.354
TCGA-BH-A1FC-01	TCGA-BH-A1FC-01	Primary Tumor	Negative	Basal	2.27	4.048
TCGA-E2-A1LL-01	TCGA-E2-A1LL-01	Primary Tumor	Negative	Basal	2.155	1.343
TCGA-A2-A25F-01	TCGA-A2-A25F-01	Primary Tumor	Negative	Basal	2.12	3.542
TCGA-AN-A0FL-01	TCGA-AN-A0FL-01	Primary Tumor	Negative	Basal	2.079	2.014
TCGA-AN-A04D-01	TCGA-AN-A04D-01	Primary Tumor	Negative	Basal	1.956	3.383
TCGA-B6-A0RT-01	TCGA-B6-A0RT-01	Primary Tumor	Negative	Basal	1.949	3.086
TCGA-E9-A1N9-01	TCGA-E9-A1N9-01	Primary Tumor	Negative	Basal	1.898	4.061
TCGA-A7-A0DA-01	TCGA-A7-A0DA-01	Primary Tumor	Negative	Basal	1.879	3.151
TCGA-AN-A0AT-01	TCGA-AN-A0AT-01	Primary Tumor	Negative	Basal	1.846	3.467
TCGA-A7-A13D-01	TCGA-A7-A13D-01	Primary Tumor	Negative	Basal	1.781	1.996
TCGA-HN-A2NL-01	TCGA-HN-A2NL-01	Primary Tumor	Negative	Basal	1.759	4.71
TCGA-AR-A0U0-01	TCGA-AR-A0U0-01	Primary Tumor	Negative	Basal	1.743	0
TCGA-E2-A1AZ-01	TCGA-E2-A1AZ-01	Primary Tumor	Negative	Basal	1.701	3.249
TCGA-E2-A14X-01	TCGA-E2-A14X-01	Primary Tumor	Negative	Basal	1.699	4.273
TCGA-A2-A04U-01	TCGA-A2-A04U-01	Primary Tumor	Negative	Basal	1.622	4.779
TCGA-GM-A2DF-01	TCGA-GM-A2DF-01	Primary Tumor	Negative	Basal	1.589	4.092
TCGA-GI-A2C9-01	TCGA-GI-A2C9-01	Primary Tumor	Negative	Basal	1.587	3.06
TCGA-AR-A2LR-01	TCGA-AR-A2LR-01	Primary Tumor	Negative	Basal	1.557	6.971
TCGA-BH-A0B3-01	TCGA-BH-A0B3-01	Primary Tumor	Negative	Basal	1.546	3.94
TCGA-A7-A26G-01	TCGA-A7-A26G-01	Primary Tumor	Negative	Basal	1.544	5.34
TCGA-AR-A0TU-01	TCGA-AR-A0TU-01	Primary Tumor	Negative	Basal	1.525	4.125
TCGA-AC-A2QH-01	TCGA-AC-A2QH-01	Primary Tumor	Negative	Basal	1.405	6.234
TCGA-A2-A0T0-01	TCGA-A2-A0T0-01	Primary Tumor	Negative	Basal	1.4	3.939
TCGA-BH-A1F0-01	TCGA-BH-A1F0-01	Primary Tumor	Negative	Basal	1.325	4.225
TCGA-D8-A27H-01	TCGA-D8-A27H-01	Primary Tumor	Negative	Basal	1.245	5.642
TCGA-B6-A0I1-01	TCGA-B6-A0I1-01	Primary Tumor	Negative	Basal	1.197	3.925
TCGA-D8-A1JL-01	TCGA-D8-A1JL-01	Primary Tumor	Negative	Basal	1.152	3.913
TCGA-A2-A0YM-01	TCGA-A2-A0YM-01	Primary Tumor	Negative	Basal	1.123	4.654
TCGA-D8-A143-01	TCGA-D8-A143-01	Primary Tumor	Negative	Basal	1.094	2.732
TCGA-A2-A0D2-01	TCGA-A2-A0D2-01	Primary Tumor	Negative	Basal	1.077	2.312
TCGA-AR-A0U4-01	TCGA-AR-A0U4-01	Primary Tumor	Negative	Basal	1.022	2.905
TCGA-A7-A0CE-01	TCGA-A7-A0CE-01	Primary Tumor	Negative	Basal	1.012	2.591
TCGA-E9-A1ND-01	TCGA-E9-A1ND-01	Primary Tumor	Negative	Basal	0.9996	3.217
TCGA-C8-A131-01	TCGA-C8-A131-01	Primary Tumor	Negative	Basal	0.9727	3.958
TCGA-D8-A1JK-01	TCGA-D8-A1JK-01	Primary Tumor	Negative	Basal	0.9656	3.236
TCGA-B6-A1KF-01	TCGA-B6-A1KF-01	Primary Tumor	Negative	Basal	0.9613	2.757
TCGA-A8-A07O-01	TCGA-A8-A07O-01	Primary Tumor	Negative	Basal	0.9238	3.127
TCGA-A2-A0T2-01	TCGA-A2-A0T2-01	Primary Tumor	Negative	Basal	0.9197	3.639
TCGA-AR-A0U1-01	TCGA-AR-A0U1-01	Primary Tumor	Negative	Basal	0.913	3.708
TCGA-A7-A26I-01	TCGA-A7-A26I-01	Primary Tumor	Negative	Basal	0.8718	4.347
TCGA-A2-A0D0-01	TCGA-A2-A0D0-01	Primary Tumor	Negative	Basal	0.8669	3.908
TCGA-B6-A0RE-01	TCGA-B6-A0RE-01	Primary Tumor	Negative	Basal	0.8251	4.253
TCGA-A1-A0SP-01	TCGA-A1-A0SP-01	Primary Tumor	Negative	Basal	0.7905	4.236
TCGA-C8-A1HJ-01	TCGA-C8-A1HJ-01	Primary Tumor	Negative	Basal	0.7658	3.295
TCGA-A2-A04T-01	TCGA-A2-A04T-01	Primary Tumor	Negative	Basal	0.7617	4.241
TCGA-AN-A0XU-01	TCGA-AN-A0XU-01	Primary Tumor	Negative	Basal	0.7563	3.99
TCGA-D8-A147-01	TCGA-D8-A147-01	Primary Tumor	Negative	Basal	0.7406	3.402
TCGA-EW-A1PB-01	TCGA-EW-A1PB-01	Primary Tumor	Negative	Basal	0.7184	1.444
TCGA-A2-A0YE-01	TCGA-A2-A0YE-01	Primary Tumor	Negative	Basal	0.7081	4.184
TCGA-BH-A0BG-01	TCGA-BH-A0BG-01	Primary Tumor	Negative	Basal	0.7035	3.57
TCGA-E9-A22G-01	TCGA-E9-A22G-01	Primary Tumor	Negative	Basal	0.6977	4.945
TCGA-E2-A1LG-01	TCGA-E2-A1LG-01	Primary Tumor	Negative	Basal	0.6909	4.77
TCGA-BH-A18T-01	TCGA-BH-A18T-01	Primary Tumor	Negative	Basal	0.6768	1.032
TCGA-E2-A1LK-01	TCGA-E2-A1LK-01	Primary Tumor	Negative	Basal	0.6662	4.537
TCGA-A1-A0SO-01	TCGA-A1-A0SO-01	Primary Tumor	Negative	Basal	0.6236	4.431
TCGA-E2-A1II-01	TCGA-E2-A1II-01	Primary Tumor	Negative	Basal	0.6054	3.359
TCGA-AR-A1AQ-01	TCGA-AR-A1AQ-01	Primary Tumor	Negative	Basal	0.6007	3.648
TCGA-AR-A1AR-01	TCGA-AR-A1AR-01	Primary Tumor	Negative	Basal	0.5795	2.515
TCGA-EW-A1P4-01	TCGA-EW-A1P4-01	Primary Tumor	Negative	Basal	0.4644	4.5
TCGA-BH-A0BW-01	TCGA-BH-A0BW-01	Primary Tumor	Negative	Basal	0.4526	0.6211
TCGA-EW-A1P8-01	TCGA-EW-A1P8-01	Primary Tumor	Negative	Basal	0.4419	4.262
TCGA-E2-A159-01	TCGA-E2-A159-01	Primary Tumor	Negative	Basal	0.4406	2.887
TCGA-BH-A18V-01	TCGA-BH-A18V-01	Primary Tumor	Negative	Basal	0.4129	3.592
TCGA-A2-A0SX-01	TCGA-A2-A0SX-01	Primary Tumor	Negative	Basal	0.4017	2.878
TCGA-AC-A2BK-01	TCGA-AC-A2BK-01	Primary Tumor	Negative	Basal	0.4003	4.952
TCGA-AR-A256-01	TCGA-AR-A256-01	Primary Tumor	Negative	Basal	0.374	2.881
TCGA-AN-A0G0-01	TCGA-AN-A0G0-01	Primary Tumor	Negative	Basal	0.3708	2.567
TCGA-A2-A1G1-01	TCGA-A2-A1G1-01	Primary Tumor	Negative	Basal	0.3504	2.951
TCGA-D8-A1XK-01	TCGA-D8-A1XK-01	Primary Tumor	Negative	Basal	0.3465	3.582
TCGA-A8-A07C-01	TCGA-A8-A07C-01	Primary Tumor	Negative	Basal	0.3403	1.163
TCGA-C8-A27B-01	TCGA-C8-A27B-01	Primary Tumor	Negative	Basal	0.3346	4.969
TCGA-A7-A26F-01	TCGA-A7-A26F-01	Primary Tumor	Negative	Basal	0.3086	2.777
TCGA-A1-A0SK-01	TCGA-A1-A0SK-01	Primary Tumor	Negative	Basal	0	5.481
TCGA-E2-A14N-01	TCGA-E2-A14N-01	Primary Tumor	Negative	Basal	0	5.071
TCGA-BH-A1F6-01	TCGA-BH-A1F6-01	Primary Tumor	Negative	Basal	0	3.88
TCGA-E2-A1LS-01	TCGA-E2-A1LS-01	Primary Tumor	Negative	Basal	0	3.8
TCGA-A8-A07U-01	TCGA-A8-A07U-01	Primary Tumor	Negative	Basal	0	3.655
TCGA-BH-A0E0-01	TCGA-BH-A0E0-01	Primary Tumor	Negative	Basal	0	3.613
TCGA-E9-A1N8-01	TCGA-E9-A1N8-01	Primary Tumor	Negative	Basal	0	3.347
TCGA-D8-A27M-01	TCGA-D8-A27M-01	Primary Tumor	Negative	Basal	0	3.315
TCGA-EW-A1PH-01	TCGA-EW-A1PH-01	Primary Tumor	Negative	Basal	0	3.089
TCGA-AR-A1AI-01	TCGA-AR-A1AI-01	Primary Tumor	Negative	Basal	0	3.071
TCGA-AO-A128-01	TCGA-AO-A128-01	Primary Tumor	Negative	Basal	0	2.976
TCGA-B6-A0I6-01	TCGA-B6-A0I6-01	Primary Tumor	Negative	Basal	0	2.741
TCGA-AO-A0J6-01	TCGA-AO-A0J6-01	Primary Tumor	Negative	Basal	0	2.632
TCGA-B6-A0X1-01	TCGA-B6-A0X1-01	Primary Tumor	Negative	Basal	0	2.549
TCGA-E2-A150-01	TCGA-E2-A150-01	Primary Tumor	Negative	Basal	0	2.306
TCGA-A2-A0CM-01	TCGA-A2-A0CM-01	Primary Tumor	Negative	Basal	0	1.377
TCGA-BH-A18G-01	TCGA-BH-A18G-01	Primary Tumor	Negative	Basal	0	1.375
TCGA-AR-A1AY-01	TCGA-AR-A1AY-01	Primary Tumor	Negative	Basal	0	1.138
TCGA-B6-A1KN-01	TCGA-B6-A1KN-01	Primary Tumor	Negative	LumB	2.89	2.524
TCGA-E2-A1L7-01	TCGA-E2-A1L7-01	Primary Tumor	Negative	LumB	1.556	4.121
TCGA-BH-A1FJ-01	TCGA-BH-A1FJ-01	Primary Tumor	Negative	LumB	1.54	2.549
TCGA-B6-A0IE-01	TCGA-B6-A0IE-01	Primary Tumor	Negative	LumA	4.657	4.365
TCGA-C8-A3M7-01	TCGA-C8-A3M7-01	Primary Tumor	Negative	LumA	3.564	5.384
TCGA-A1-A0SH-01	TCGA-A1-A0SH-01	Primary Tumor	Negative	LumA	3.52	6.098
TCGA-GM-A2DI-01	TCGA-GM-A2DI-01	Primary Tumor	Negative	LumA	2.309	3.802
TCGA-AN-A0XS-01	TCGA-AN-A0XS-01	Primary Tumor	Negative	LumA	1.717	4.279
TCGA-BH-A1EW-01	TCGA-BH-A1EW-01	Primary Tumor	Negative	LumA	1.658	3.505
TCGA-AN-A0XN-01	TCGA-AN-A0XN-01	Primary Tumor	Negative	LumA	1.319	3.171
TCGA-B6-A0RN-01	TCGA-B6-A0RN-01	Primary Tumor	Negative	LumA	1.159	5.02
TCGA-B6-A0RG-01	TCGA-B6-A0RG-01	Primary Tumor	Negative	LumA	1.012	3.046
TCGA-D8-A1XW-01	TCGA-D8-A1XW-01	Primary Tumor	Negative	Normal	7.098	3.876
TCGA-A2-A1G6-01	TCGA-A2-A1G6-01	Primary Tumor	Negative	Normal	6.038	4.187
TCGA-AR-A2LH-01	TCGA-AR-A2LH-01	Primary Tumor	Negative	Normal	4.593	3.944
TCGA-GM-A2DD-01	TCGA-GM-A2DD-01	Primary Tumor	Negative	Normal	4.107	3.981
TCGA-EW-A1P7-01	TCGA-EW-A1P7-01	Primary Tumor	Negative	Normal	3.337	4.017
TCGA-BH-A1FU-01	TCGA-BH-A1FU-01	Primary Tumor	Negative	Normal	2.632	4.118
TCGA-AO-A03U-01	TCGA-AO-A03U-01	Primary Tumor	Negative	Normal	1.783	3.677
TCGA-E9-A1NC-01	TCGA-E9-A1NC-01	Primary Tumor	Negative		10.39	5.522
TCGA-BH-A42U-01	TCGA-BH-A42U-01	Primary Tumor	Negative		8.129	6.331
TCGA-AC-A8OQ-01	TCGA-AC-A8OQ-01	Primary Tumor	Negative		6.421	4.853
TCGA-A2-A3XX-01	TCGA-A2-A3XX-01	Primary Tumor	Negative		6.343	4.514
TCGA-B6-A400-01	TCGA-B6-A400-01	Primary Tumor	Negative		6.113	4.545
TCGA-E2-A1B6-01	TCGA-E2-A1B6-01	Primary Tumor	Negative		5.64	3.569
TCGA-AC-A2QJ-01	TCGA-AC-A2QJ-01	Primary Tumor	Negative		5.225	3.161
TCGA-AC-A7VC-01	TCGA-AC-A7VC-01	Primary Tumor	Negative		5.218	7.011
TCGA-B6-A402-01	TCGA-B6-A402-01	Primary Tumor	Negative		4.864	2.042
TCGA-EW-A1P1-01	TCGA-EW-A1P1-01	Primary Tumor	Negative		4.852	4.603
TCGA-OL-A5D6-01	TCGA-OL-A5D6-01	Primary Tumor	Negative		4.619	5.172
TCGA-OL-A97C-01	TCGA-OL-A97C-01	Primary Tumor	Negative		4.455	8.076
TCGA-S3-AA10-01	TCGA-S3-AA10-01	Primary Tumor	Negative		4.171	3.76
TCGA-A2-A3XZ-01	TCGA-A2-A3XZ-01	Primary Tumor	Negative		4.104	2.849
TCGA-LD-A9QF-01	TCGA-LD-A9QF-01	Primary Tumor	Negative		3.971	4.366
TCGA-LL-A441-01	TCGA-LL-A441-01	Primary Tumor	Negative		3.923	5.11
TCGA-S3-AA15-01	TCGA-S3-AA15-01	Primary Tumor	Negative		3.904	4.545
TCGA-LL-A6FR-01	TCGA-LL-A6FR-01	Primary Tumor	Negative		3.878	4.022
TCGA-B6-A409-01	TCGA-B6-A409-01	Primary Tumor	Negative		3.562	5.09
TCGA-OL-A66P-01	TCGA-OL-A66P-01	Primary Tumor	Negative		3.56	4.454
TCGA-GM-A3NW-01	TCGA-GM-A3NW-01	Primary Tumor	Negative		3.457	4.886
TCGA-C8-A8HP-01	TCGA-C8-A8HP-01	Primary Tumor	Negative		3.249	3.44
TCGA-A7-A4SE-01	TCGA-A7-A4SE-01	Primary Tumor	Negative		3.204	4.344
TCGA-A2-A3XS-01	TCGA-A2-A3XS-01	Primary Tumor	Negative		3.203	5.555
TCGA-AR-A5QQ-01	TCGA-AR-A5QQ-01	Primary Tumor	Negative		2.899	2.09
TCGA-A7-A6VW-01	TCGA-A7-A6VW-01	Primary Tumor	Negative		2.808	2.734
TCGA-A2-A3XU-01	TCGA-A2-A3XU-01	Primary Tumor	Negative		2.797	4.007
TCGA-OL-A6VO-01	TCGA-OL-A6VO-01	Primary Tumor	Negative		2.746	4.754
TCGA-LL-A5YO-01	TCGA-LL-A5YO-01	Primary Tumor	Negative		2.575	4.269
TCGA-BH-A6R9-01	TCGA-BH-A6R9-01	Primary Tumor	Negative		2.454	4.142
TCGA-A2-A3XY-01	TCGA-A2-A3XY-01	Primary Tumor	Negative		2.382	4.182
TCGA-E9-A5FL-01	TCGA-E9-A5FL-01	Primary Tumor	Negative		2.286	4.076
TCGA-A7-A5ZV-01	TCGA-A7-A5ZV-01	Primary Tumor	Negative		2.264	4.447
TCGA-E2-A1LE-01	TCGA-E2-A1LE-01	Primary Tumor	Negative		1.987	4.749
TCGA-EW-A6SD-01	TCGA-EW-A6SD-01	Primary Tumor	Negative		1.976	2.009
TCGA-A2-A3XT-01	TCGA-A2-A3XT-01	Primary Tumor	Negative		1.76	4.362
TCGA-B6-A3ZX-01	TCGA-B6-A3ZX-01	Primary Tumor	Negative		1.727	4.747
TCGA-AC-A6IW-01	TCGA-AC-A6IW-01	Primary Tumor	Negative		1.699	4.167
TCGA-A7-A6VV-01	TCGA-A7-A6VV-01	Primary Tumor	Negative		1.52	2.773
TCGA-GM-A3XL-01	TCGA-GM-A3XL-01	Primary Tumor	Negative		1.449	3.725
TCGA-A7-A6VY-01	TCGA-A7-A6VY-01	Primary Tumor	Negative		1.449	1.815
TCGA-EW-A3U0-01	TCGA-EW-A3U0-01	Primary Tumor	Negative		1.387	4.271
TCGA-LL-A740-01	TCGA-LL-A740-01	Primary Tumor	Negative		1.387	4.214
TCGA-BH-A0B9-01	TCGA-BH-A0B9-01	Primary Tumor	Negative		1.36	5.016
TCGA-AQ-A54N-01	TCGA-AQ-A54N-01	Primary Tumor	Negative		1.243	0
TCGA-EW-A6SB-01	TCGA-EW-A6SB-01	Primary Tumor	Negative		1.172	3.376
TCGA-OL-A66I-01	TCGA-OL-A66I-01	Primary Tumor	Negative		1.171	3.697
TCGA-LL-A73Y-01	TCGA-LL-A73Y-01	Primary Tumor	Negative		1.064	5.348
TCGA-OL-A5RW-01	TCGA-OL-A5RW-01	Primary Tumor	Negative		1.003	2.626
TCGA-A7-A4SD-01	TCGA-A7-A4SD-01	Primary Tumor	Negative		0.9964	1.726
TCGA-E2-A573-01	TCGA-E2-A573-01	Primary Tumor	Negative		0.9517	3.366
TCGA-UU-A93S-01	TCGA-UU-A93S-01	Primary Tumor	Negative		0.7854	3.233
TCGA-AN-A0AR-01	TCGA-AN-A0AR-01	Primary Tumor	Negative		0.4443	6.555
TCGA-E2-A574-01	TCGA-E2-A574-01	Primary Tumor	Negative		0	5.338
TCGA-OL-A5D7-01	TCGA-OL-A5D7-01	Primary Tumor	Negative		0	4.289
TCGA-C8-A138-01	TCGA-C8-A138-01	Primary Tumor	Positive	Her2	3.559	4.475
TCGA-C8-A12T-01	TCGA-C8-A12T-01	Primary Tumor	Positive	Her2	3.369	4.984
TCGA-E2-A14V-01	TCGA-E2-A14V-01	Primary Tumor	Positive	Her2	2.723	2.646
TCGA-B6-A0RH-01	TCGA-B6-A0RH-01	Primary Tumor	Positive	Her2	2.258	3.566
TCGA-A8-A08B-01	TCGA-A8-A08B-01	Primary Tumor	Positive	Her2	1.868	0
TCGA-A2-A04X-01	TCGA-A2-A04X-01	Primary Tumor	Positive	Her2	1.817	1.434
TCGA-A2-A0CX-01	TCGA-A2-A0CX-01	Primary Tumor	Positive	Her2	1.775	3.468
TCGA-A8-A08L-01	TCGA-A8-A08L-01	Primary Tumor	Positive	Her2	1.687	2.138
TCGA-BH-A0B7-01	TCGA-BH-A0B7-01	Primary Tumor	Positive	Her2	1.653	4.516
TCGA-AR-A0TX-01	TCGA-AR-A0TX-01	Primary Tumor	Positive	Her2	1.6	3.198
TCGA-A8-A08J-01	TCGA-A8-A08J-01	Primary Tumor	Positive	Her2	0.9986	0.7756
TCGA-D8-A1XJ-01	TCGA-D8-A1XJ-01	Primary Tumor	Positive	Her2	0.9305	3.086
TCGA-BH-A18P-01	TCGA-BH-A18P-01	Primary Tumor	Positive	Her2	0.7928	3.037
TCGA-A8-A094-01	TCGA-A8-A094-01	Primary Tumor	Positive	Her2	0.7001	4.289
TCGA-A8-A09G-01	TCGA-A8-A09G-01	Primary Tumor	Positive	Her2	0.689	2.316
TCGA-A8-A07I-01	TCGA-A8-A07I-01	Primary Tumor	Positive	Her2	0.5271	3.178
TCGA-E2-A152-01	TCGA-E2-A152-01	Primary Tumor	Positive	Her2	0.4811	2.964
TCGA-BH-A1EV-01	TCGA-BH-A1EV-01	Primary Tumor	Positive	Her2	0.4731	2.832
TCGA-AR-A254-01	TCGA-AR-A254-01	Primary Tumor	Positive	Her2	0.368	2.736
TCGA-AC-A23H-01	TCGA-AC-A23H-01	Primary Tumor	Positive	Her2	0	3.364
TCGA-BH-A0AW-01	TCGA-BH-A0AW-01	Primary Tumor	Positive	Her2	0	1.159
TCGA-AR-A24Q-01	TCGA-AR-A24Q-01	Primary Tumor	Positive	Basal	4.295	3.646
TCGA-AN-A0FJ-01	TCGA-AN-A0FJ-01	Primary Tumor	Positive	Basal	4.293	3.793
TCGA-A2-A0YJ-01	TCGA-A2-A0YJ-01	Primary Tumor	Positive	Basal	3.891	4.688
TCGA-AR-A251-01	TCGA-AR-A251-01	Primary Tumor	Positive	Basal	3.811	5.065
TCGA-AR-A0TP-01	TCGA-AR-A0TP-01	Primary Tumor	Positive	Basal	3.105	5.104
TCGA-B6-A0IJ-01	TCGA-B6-A0IJ-01	Primary Tumor	Positive	Basal	1.697	4.512
TCGA-A7-A13E-01	TCGA-A7-A13E-01	Primary Tumor	Positive	Basal	1.649	2.979
TCGA-BH-A0DL-01	TCGA-BH-A0DL-01	Primary Tumor	Positive	Basal	1.161	2.079
TCGA-D8-A1JM-01	TCGA-D8-A1JM-01	Primary Tumor	Positive	Basal	0.9418	1.941
TCGA-AR-A1AJ-01	TCGA-AR-A1AJ-01	Primary Tumor	Positive	Basal	0.4718	3.475
TCGA-AR-A1AH-01	TCGA-AR-A1AH-01	Primary Tumor	Positive	Basal	0.4173	4.694
TCGA-E2-A14Y-01	TCGA-E2-A14Y-01	Primary Tumor	Positive	Basal	0	1.114
TCGA-A8-A081-01	TCGA-A8-A081-01	Primary Tumor	Positive	LumB	6.18	2.544
TCGA-B6-A0WV-01	TCGA-B6-A0WV-01	Primary Tumor	Positive	LumB	3.56	3.083
TCGA-D8-A1JC-01	TCGA-D8-A1JC-01	Primary Tumor	Positive	LumB	3.319	4.84
TCGA-A2-A0D4-01	TCGA-A2-A0D4-01	Primary Tumor	Positive	LumB	3.21	2.972
TCGA-D8-A27R-01	TCGA-D8-A27R-01	Primary Tumor	Positive	LumB	2.972	5.076
TCGA-B6-A0IN-01	TCGA-B6-A0IN-01	Primary Tumor	Positive	LumB	2.834	4.791
TCGA-AO-A03N-01	TCGA-AO-A03N-01	Primary Tumor	Positive	LumB	2.702	4.119
TCGA-A8-A06R-01	TCGA-A8-A06R-01	Primary Tumor	Positive	LumB	2.683	0
TCGA-D8-A1JT-01	TCGA-D8-A1JT-01	Primary Tumor	Positive	LumB	2.527	1.995
TCGA-A2-A04R-01	TCGA-A2-A04R-01	Primary Tumor	Positive	LumB	2.513	3.907
TCGA-C8-A130-01	TCGA-C8-A130-01	Primary Tumor	Positive	LumB	2.371	3.705
TCGA-A2-A0T3-01	TCGA-A2-A0T3-01	Primary Tumor	Positive	LumB	2.34	3.746
TCGA-A1-A0SN-01	TCGA-A1-A0SN-01	Primary Tumor	Positive	LumB	2.278	4.243
TCGA-C8-A3M8-01	TCGA-C8-A3M8-01	Primary Tumor	Positive	LumB	2.243	3.208
TCGA-C8-A26W-01	TCGA-C8-A26W-01	Primary Tumor	Positive	LumB	2.207	3.829
TCGA-A2-A1FW-01	TCGA-A2-A1FW-01	Primary Tumor	Positive	LumB	2.189	3.359
TCGA-BH-A0HU-01	TCGA-BH-A0HU-01	Primary Tumor	Positive	LumB	2.125	2.349
TCGA-BH-A0BZ-01	TCGA-BH-A0BZ-01	Primary Tumor	Positive	LumB	2.111	3.401
TCGA-EW-A1OY-01	TCGA-EW-A1OY-01	Primary Tumor	Positive	LumB	2.036	2.962
TCGA-E9-A1NF-01	TCGA-E9-A1NF-01	Primary Tumor	Positive	LumB	2.034	3.903
TCGA-A7-A2KD-01	TCGA-A7-A2KD-01	Primary Tumor	Positive	LumB	1.977	4.399
TCGA-AN-A0AM-01	TCGA-AN-A0AM-01	Primary Tumor	Positive	LumB	1.922	2.459
TCGA-AO-A1KT-01	TCGA-AO-A1KT-01	Primary Tumor	Positive	LumB	1.89	4.751
TCGA-E9-A22A-01	TCGA-E9-A22A-01	Primary Tumor	Positive	LumB	1.87	4.915
TCGA-A8-A092-01	TCGA-A8-A092-01	Primary Tumor	Positive	LumB	1.867	2.919
TCGA-BH-A0C7-01	TCGA-BH-A0C7-01	Primary Tumor	Positive	LumB	1.85	3.591
TCGA-BH-A0BD-01	TCGA-BH-A0BD-01	Primary Tumor	Positive	LumB	1.718	3.954
TCGA-AR-A0TY-01	TCGA-AR-A0TY-01	Primary Tumor	Positive	LumB	1.704	2.8
TCGA-BH-A0HY-01	TCGA-BH-A0HY-01	Primary Tumor	Positive	LumB	1.681	4.099
TCGA-AR-A2LL-01	TCGA-AR-A2LL-01	Primary Tumor	Positive	LumB	1.663	0.6378
TCGA-AO-A1KQ-01	TCGA-AO-A1KQ-01	Primary Tumor	Positive	LumB	1.561	3.099
TCGA-D8-A1JD-01	TCGA-D8-A1JD-01	Primary Tumor	Positive	LumB	1.556	3.444
TCGA-EW-A1J6-01	TCGA-EW-A1J6-01	Primary Tumor	Positive	LumB	1.494	4.876
TCGA-D8-A1XS-01	TCGA-D8-A1XS-01	Primary Tumor	Positive	LumB	1.461	2.675
TCGA-A8-A095-01	TCGA-A8-A095-01	Primary Tumor	Positive	LumB	1.44	3.043
TCGA-EW-A1IY-01	TCGA-EW-A1IY-01	Primary Tumor	Positive	LumB	1.429	3.91
TCGA-A2-A0YG-01	TCGA-A2-A0YG-01	Primary Tumor	Positive	LumB	1.401	1.538
TCGA-B6-A0IB-01	TCGA-B6-A0IB-01	Primary Tumor	Positive	LumB	1.387	2.501
TCGA-A8-A08P-01	TCGA-A8-A08P-01	Primary Tumor	Positive	LumB	1.383	0
TCGA-D8-A1J9-01	TCGA-D8-A1J9-01	Primary Tumor	Positive	LumB	1.362	3.562
TCGA-C8-A26V-01	TCGA-C8-A26V-01	Primary Tumor	Positive	LumB	1.356	2.425
TCGA-BH-A0BF-01	TCGA-BH-A0BF-01	Primary Tumor	Positive	LumB	1.345	3.938
TCGA-E2-A109-01	TCGA-E2-A109-01	Primary Tumor	Positive	LumB	1.345	3.234
TCGA-E9-A22E-01	TCGA-E9-A22E-01	Primary Tumor	Positive	LumB	1.321	4.183
TCGA-AN-A0AJ-01	TCGA-AN-A0AJ-01	Primary Tumor	Positive	LumB	1.319	1.82
TCGA-BH-A0HW-01	TCGA-BH-A0HW-01	Primary Tumor	Positive	LumB	1.312	3.013
TCGA-AN-A0FF-01	TCGA-AN-A0FF-01	Primary Tumor	Positive	LumB	1.306	3.454
TCGA-A1-A0SI-01	TCGA-A1-A0SI-01	Primary Tumor	Positive	LumB	1.305	5.123
TCGA-A2-A0EY-01	TCGA-A2-A0EY-01	Primary Tumor	Positive	LumB	1.301	2.853
TCGA-BH-A1F8-01	TCGA-BH-A1F8-01	Primary Tumor	Positive	LumB	1.291	2.317
TCGA-A8-A09R-01	TCGA-A8-A09R-01	Primary Tumor	Positive	LumB	1.286	2.048
TCGA-A2-A0SV-01	TCGA-A2-A0SV-01	Primary Tumor	Positive	LumB	1.267	3.658
TCGA-D8-A1XF-01	TCGA-D8-A1XF-01	Primary Tumor	Positive	LumB	1.262	3.455
TCGA-AR-A0TQ-01	TCGA-AR-A0TQ-01	Primary Tumor	Positive	LumB	1.244	3.099
TCGA-A2-A1FX-01	TCGA-A2-A1FX-01	Primary Tumor	Positive	LumB	1.235	4.203
TCGA-A8-A09N-01	TCGA-A8-A09N-01	Primary Tumor	Positive	LumB	1.207	2.012
TCGA-C8-A12W-01	TCGA-C8-A12W-01	Primary Tumor	Positive	LumB	1.198	3.622
TCGA-E9-A22D-01	TCGA-E9-A22D-01	Primary Tumor	Positive	LumB	1.195	3.016
TCGA-D8-A1Y3-01	TCGA-D8-A1Y3-01	Primary Tumor	Positive	LumB	1.178	4.77
TCGA-A2-A25E-01	TCGA-A2-A25E-01	Primary Tumor	Positive	LumB	1.175	3.143
TCGA-AN-A0XR-01	TCGA-AN-A0XR-01	Primary Tumor	Positive	LumB	1.164	2.45
TCGA-AR-A2LK-01	TCGA-AR-A2LK-01	Primary Tumor	Positive	LumB	1.147	3.761
TCGA-E2-A14O-01	TCGA-E2-A14O-01	Primary Tumor	Positive	LumB	1.139	2.09
TCGA-A8-A084-01	TCGA-A8-A084-01	Primary Tumor	Positive	LumB	1.111	3.849
TCGA-A7-A0CJ-01	TCGA-A7-A0CJ-01	Primary Tumor	Positive	LumB	1.092	1.205
TCGA-AN-A03Y-01	TCGA-AN-A03Y-01	Primary Tumor	Positive	LumB	1.051	2.812
TCGA-E9-A1NI-01	TCGA-E9-A1NI-01	Primary Tumor	Positive	LumB	1.031	4.7
TCGA-BH-A202-01	TCGA-BH-A202-01	Primary Tumor	Positive	LumB	1.031	3.102
TCGA-C8-A1HL-01	TCGA-C8-A1HL-01	Primary Tumor	Positive	LumB	1.023	2.74
TCGA-A8-A07L-01	TCGA-A8-A07L-01	Primary Tumor	Positive	LumB	1.02	3.694
TCGA-A8-A06O-01	TCGA-A8-A06O-01	Primary Tumor	Positive	LumB	1.014	1.92
TCGA-A8-A09I-01	TCGA-A8-A09I-01	Primary Tumor	Positive	LumB	1.001	2.275
TCGA-GM-A2DO-01	TCGA-GM-A2DO-01	Primary Tumor	Positive	LumB	0.9886	3.68
TCGA-A8-A076-01	TCGA-A8-A076-01	Primary Tumor	Positive	LumB	0.9238	2.321
TCGA-EW-A1P0-01	TCGA-EW-A1P0-01	Primary Tumor	Positive	LumB	0.9212	3.158
TCGA-AQ-A04H-01	TCGA-AQ-A04H-01	Primary Tumor	Positive	LumB	0.912	3.645
TCGA-C8-A12U-01	TCGA-C8-A12U-01	Primary Tumor	Positive	LumB	0.8993	1.901
TCGA-A8-A08F-01	TCGA-A8-A08F-01	Primary Tumor	Positive	LumB	0.8876	2.397
TCGA-BH-A0C3-01	TCGA-BH-A0C3-01	Primary Tumor	Positive	LumB	0.8844	4.923
TCGA-D8-A1X6-01	TCGA-D8-A1X6-01	Primary Tumor	Positive	LumB	0.82	3.148
TCGA-AR-A1AW-01	TCGA-AR-A1AW-01	Primary Tumor	Positive	LumB	0.8129	1.741
TCGA-E9-A22H-01	TCGA-E9-A22H-01	Primary Tumor	Positive	LumB	0.8127	2.426
TCGA-D8-A1XR-01	TCGA-D8-A1XR-01	Primary Tumor	Positive	LumB	0.8074	3.115
TCGA-EW-A2FW-01	TCGA-EW-A2FW-01	Primary Tumor	Positive	LumB	0.8026	3.34
TCGA-D8-A27W-01	TCGA-D8-A27W-01	Primary Tumor	Positive	LumB	0.7959	3.382
TCGA-D8-A13Y-01	TCGA-D8-A13Y-01	Primary Tumor	Positive	LumB	0.7909	3.728
TCGA-A8-A085-01	TCGA-A8-A085-01	Primary Tumor	Positive	LumB	0.7869	2.693
TCGA-A8-A075-01	TCGA-A8-A075-01	Primary Tumor	Positive	LumB	0.78	1.547
TCGA-EW-A1PC-01	TCGA-EW-A1PC-01	Primary Tumor	Positive	LumB	0.7703	2.841
TCGA-BH-A18U-01	TCGA-BH-A18U-01	Primary Tumor	Positive	LumB	0.7685	1.77
TCGA-AR-A0TV-01	TCGA-AR-A0TV-01	Primary Tumor	Positive	LumB	0.7654	1.898
TCGA-EW-A1OZ-01	TCGA-EW-A1OZ-01	Primary Tumor	Positive	LumB	0.7568	2.797
TCGA-A8-A06N-01	TCGA-A8-A06N-01	Primary Tumor	Positive	LumB	0.7557	0
TCGA-A8-A07S-01	TCGA-A8-A07S-01	Primary Tumor	Positive	LumB	0.7393	2.237
TCGA-A2-A04Y-01	TCGA-A2-A04Y-01	Primary Tumor	Positive	LumB	0.7391	3.998
TCGA-AO-A03P-01	TCGA-AO-A03P-01	Primary Tumor	Positive	LumB	0.7379	2.828
TCGA-D8-A27N-01	TCGA-D8-A27N-01	Primary Tumor	Positive	LumB	0.733	3.467
TCGA-AO-A1KS-01	TCGA-AO-A1KS-01	Primary Tumor	Positive	LumB	0.7321	4.497
TCGA-A8-A09Q-01	TCGA-A8-A09Q-01	Primary Tumor	Positive	LumB	0.7261	3.848
TCGA-E2-A15A-01	TCGA-E2-A15A-01	Primary Tumor	Positive	LumB	0.7135	3.593
TCGA-A8-A096-01	TCGA-A8-A096-01	Primary Tumor	Positive	LumB	0.7022	3.125
TCGA-E2-A14S-01	TCGA-E2-A14S-01	Primary Tumor	Positive	LumB	0.6971	4.016
TCGA-AR-A24K-01	TCGA-AR-A24K-01	Primary Tumor	Positive	LumB	0.6671	2.148
TCGA-AR-A24S-01	TCGA-AR-A24S-01	Primary Tumor	Positive	LumB	0.6656	3.69
TCGA-E2-A15S-01	TCGA-E2-A15S-01	Primary Tumor	Positive	LumB	0.6554	4.205
TCGA-A2-A0CW-01	TCGA-A2-A0CW-01	Primary Tumor	Positive	LumB	0.6552	1.407
TCGA-D8-A1JE-01	TCGA-D8-A1JE-01	Primary Tumor	Positive	LumB	0.6497	4.106
TCGA-A2-A1G4-01	TCGA-A2-A1G4-01	Primary Tumor	Positive	LumB	0.6305	2.588
TCGA-D8-A1X7-01	TCGA-D8-A1X7-01	Primary Tumor	Positive	LumB	0.6302	2.672
TCGA-AN-A0FY-01	TCGA-AN-A0FY-01	Primary Tumor	Positive	LumB	0.627	4.612
TCGA-BH-A0H0-01	TCGA-BH-A0H0-01	Primary Tumor	Positive	LumB	0.6212	1.798
TCGA-C8-A1HN-01	TCGA-C8-A1HN-01	Primary Tumor	Positive	LumB	0.6114	2.42
TCGA-C8-A27A-01	TCGA-C8-A27A-01	Primary Tumor	Positive	LumB	0.5936	5.078
TCGA-AO-A0J3-01	TCGA-AO-A0J3-01	Primary Tumor	Positive	LumB	0.582	3.254
TCGA-BH-A1FN-01	TCGA-BH-A1FN-01	Primary Tumor	Positive	LumB	0.5716	3.813
TCGA-C8-A1HM-01	TCGA-C8-A1HM-01	Primary Tumor	Positive	LumB	0.5592	0
TCGA-BH-A0C0-01	TCGA-BH-A0C0-01	Primary Tumor	Positive	LumB	0.5428	2.756
TCGA-BH-A0W3-01	TCGA-BH-A0W3-01	Primary Tumor	Positive	LumB	0.5253	2.361
TCGA-A2-A0SW-01	TCGA-A2-A0SW-01	Primary Tumor	Positive	LumB	0.5248	2.027
TCGA-AN-A0AK-01	TCGA-AN-A0AK-01	Primary Tumor	Positive	LumB	0.5057	2.803
TCGA-BH-A1FM-01	TCGA-BH-A1FM-01	Primary Tumor	Positive	LumB	0.4463	3.502
TCGA-A8-A09C-01	TCGA-A8-A09C-01	Primary Tumor	Positive	LumB	0.4403	3.468
TCGA-A8-A09M-01	TCGA-A8-A09M-01	Primary Tumor	Positive	LumB	0.439	3.208
TCGA-A2-A0YH-01	TCGA-A2-A0YH-01	Primary Tumor	Positive	LumB	0.4381	4.308
TCGA-D8-A1Y2-01	TCGA-D8-A1Y2-01	Primary Tumor	Positive	LumB	0.4123	2.781
TCGA-A8-A08S-01	TCGA-A8-A08S-01	Primary Tumor	Positive	LumB	0.4034	1.728
TCGA-B6-A1KC-01	TCGA-B6-A1KC-01	Primary Tumor	Positive	LumB	0.4032	3.273
TCGA-A8-A07W-01	TCGA-A8-A07W-01	Primary Tumor	Positive	LumB	0.3981	2.299
TCGA-AR-A0U2-01	TCGA-AR-A0U2-01	Primary Tumor	Positive	LumB	0.3897	0.5572
TCGA-D8-A1XL-01	TCGA-D8-A1XL-01	Primary Tumor	Positive	LumB	0.3893	3.099
TCGA-E9-A1NA-01	TCGA-E9-A1NA-01	Primary Tumor	Positive	LumB	0.3887	3.924
TCGA-B6-A0RL-01	TCGA-B6-A0RL-01	Primary Tumor	Positive	LumB	0.387	5.125
TCGA-D8-A1JJ-01	TCGA-D8-A1JJ-01	Primary Tumor	Positive	LumB	0.3719	2.766
TCGA-A8-A08G-01	TCGA-A8-A08G-01	Primary Tumor	Positive	LumB	0.3676	2.766
TCGA-D8-A1XZ-01	TCGA-D8-A1XZ-01	Primary Tumor	Positive	LumB	0.3565	2.885
TCGA-AR-A250-01	TCGA-AR-A250-01	Primary Tumor	Positive	LumB	0.3515	4.455
TCGA-AR-A24R-01	TCGA-AR-A24R-01	Primary Tumor	Positive	LumB	0.3487	3.261
TCGA-A2-A0YT-01	TCGA-A2-A0YT-01	Primary Tumor	Positive	LumB	0.3445	3.76
TCGA-D8-A1Y1-01	TCGA-D8-A1Y1-01	Primary Tumor	Positive	LumB	0.3413	4.212
TCGA-A8-A06Z-01	TCGA-A8-A06Z-01	Primary Tumor	Positive	LumB	0.3257	1.875
TCGA-AR-A24Z-01	TCGA-AR-A24Z-01	Primary Tumor	Positive	LumB	0.2974	2.911
TCGA-A2-A25C-01	TCGA-A2-A25C-01	Primary Tumor	Positive	LumB	0.2876	3.212
TCGA-BH-A0AU-01	TCGA-BH-A0AU-01	Primary Tumor	Positive	LumB	0	4.484
TCGA-AO-A1KP-01	TCGA-AO-A1KP-01	Primary Tumor	Positive	LumB	0	4.429
TCGA-BH-A1F2-01	TCGA-BH-A1F2-01	Primary Tumor	Positive	LumB	0	4.321
TCGA-A8-A09W-01	TCGA-A8-A09W-01	Primary Tumor	Positive	LumB	0	4.242
TCGA-A8-A082-01	TCGA-A8-A082-01	Primary Tumor	Positive	LumB	0	3.908
TCGA-AC-A2BM-01	TCGA-AC-A2BM-01	Primary Tumor	Positive	LumB	0	3.736
TCGA-E2-A155-01	TCGA-E2-A155-01	Primary Tumor	Positive	LumB	0	3.656
TCGA-A8-A06X-01	TCGA-A8-A06X-01	Primary Tumor	Positive	LumB	0	3.628
TCGA-E9-A1N6-01	TCGA-E9-A1N6-01	Primary Tumor	Positive	LumB	0	3.6
TCGA-AO-A0J7-01	TCGA-AO-A0J7-01	Primary Tumor	Positive	LumB	0	3.506
TCGA-AR-A24N-01	TCGA-AR-A24N-01	Primary Tumor	Positive	LumB	0	3.393
TCGA-AR-A0TT-01	TCGA-AR-A0TT-01	Primary Tumor	Positive	LumB	0	3.301
TCGA-BH-A1FD-01	TCGA-BH-A1FD-01	Primary Tumor	Positive	LumB	0	3.244
TCGA-AR-A24H-01	TCGA-AR-A24H-01	Primary Tumor	Positive	LumB	0	3.22
TCGA-A8-A08I-01	TCGA-A8-A08I-01	Primary Tumor	Positive	LumB	0	3.064
TCGA-D8-A1X5-01	TCGA-D8-A1X5-01	Primary Tumor	Positive	LumB	0	3.003
TCGA-A8-A079-01	TCGA-A8-A079-01	Primary Tumor	Positive	LumB	0	2.944
TCGA-AO-A0JM-01	TCGA-AO-A0JM-01	Primary Tumor	Positive	LumB	0	2.854
TCGA-BH-A0DD-01	TCGA-BH-A0DD-01	Primary Tumor	Positive	LumB	0	2.852
TCGA-C8-A1HG-01	TCGA-C8-A1HG-01	Primary Tumor	Positive	LumB	0	2.838
TCGA-A7-A13F-01	TCGA-A7-A13F-01	Primary Tumor	Positive	LumB	0	2.793
TCGA-EW-A1OX-01	TCGA-EW-A1OX-01	Primary Tumor	Positive	LumB	0	2.661
TCGA-E2-A10C-01	TCGA-E2-A10C-01	Primary Tumor	Positive	LumB	0	2.606
TCGA-BH-A209-01	TCGA-BH-A209-01	Primary Tumor	Positive	LumB	0	2.497
TCGA-E2-A14W-01	TCGA-E2-A14W-01	Primary Tumor	Positive	LumB	0	2.467
TCGA-A2-A25B-01	TCGA-A2-A25B-01	Primary Tumor	Positive	LumB	0	2.309
TCGA-AO-A0JD-01	TCGA-AO-A0JD-01	Primary Tumor	Positive	LumB	0	2.255
TCGA-D8-A1JI-01	TCGA-D8-A1JI-01	Primary Tumor	Positive	LumB	0	2.165
TCGA-C8-A274-01	TCGA-C8-A274-01	Primary Tumor	Positive	LumB	0	2.14
TCGA-E2-A15K-01	TCGA-E2-A15K-01	Primary Tumor	Positive	LumB	0	2.116
TCGA-B6-A0WW-01	TCGA-B6-A0WW-01	Primary Tumor	Positive	LumB	0	2.1
TCGA-D8-A1J8-01	TCGA-D8-A1J8-01	Primary Tumor	Positive	LumB	0	2.003
TCGA-C8-A12M-01	TCGA-C8-A12M-01	Primary Tumor	Positive	LumB	0	1.629
TCGA-A8-A06Q-01	TCGA-A8-A06Q-01	Primary Tumor	Positive	LumB	0	1.499
TCGA-AO-A03O-01	TCGA-AO-A03O-01	Primary Tumor	Positive	LumB	0	0.7792
TCGA-B6-A0X5-01	TCGA-B6-A0X5-01	Primary Tumor	Positive	LumB	0	0.7465
TCGA-BH-A18L-01	TCGA-BH-A18L-01	Primary Tumor	Positive	LumB	0	0
TCGA-B6-A0WY-01	TCGA-B6-A0WY-01	Primary Tumor	Positive	LumA	8.148	2.899
TCGA-C8-A1HI-01	TCGA-C8-A1HI-01	Primary Tumor	Positive	LumA	7.038	3.223
TCGA-A2-A0T5-01	TCGA-A2-A0T5-01	Primary Tumor	Positive	LumA	6.237	3.48
TCGA-D8-A1XG-01	TCGA-D8-A1XG-01	Primary Tumor	Positive	LumA	6.158	2.024
TCGA-E2-A15E-01	TCGA-E2-A15E-01	Primary Tumor	Positive	LumA	6.062	3.228
TCGA-A2-A0ES-01	TCGA-A2-A0ES-01	Primary Tumor	Positive	LumA	6.003	4.086
TCGA-D8-A27P-01	TCGA-D8-A27P-01	Primary Tumor	Positive	LumA	5.851	3.48
TCGA-BH-A0E9-01	TCGA-BH-A0E9-01	Primary Tumor	Positive	LumA	5.748	3.409
TCGA-A2-A0CP-01	TCGA-A2-A0CP-01	Primary Tumor	Positive	LumA	5.699	4.667
TCGA-AN-A0XO-01	TCGA-AN-A0XO-01	Primary Tumor	Positive	LumA	5.649	4.037
TCGA-AO-A12A-01	TCGA-AO-A12A-01	Primary Tumor	Positive	LumA	5.525	3.874
TCGA-A1-A0SF-01	TCGA-A1-A0SF-01	Primary Tumor	Positive	LumA	5.523	4.899
TCGA-BH-A0DO-01	TCGA-BH-A0DO-01	Primary Tumor	Positive	LumA	5.438	4.144
TCGA-BH-A0BP-01	TCGA-BH-A0BP-01	Primary Tumor	Positive	LumA	5.431	5.418
TCGA-EW-A2FS-01	TCGA-EW-A2FS-01	Primary Tumor	Positive	LumA	5.41	2.97
TCGA-E2-A1L6-01	TCGA-E2-A1L6-01	Primary Tumor	Positive	LumA	5.354	3.346
TCGA-B6-A0I5-01	TCGA-B6-A0I5-01	Primary Tumor	Positive	LumA	5.329	3.135
TCGA-E2-A1IF-01	TCGA-E2-A1IF-01	Primary Tumor	Positive	LumA	5.309	5.628
TCGA-A2-A0YL-01	TCGA-A2-A0YL-01	Primary Tumor	Positive	LumA	5.242	4.491
TCGA-BH-A1ES-01	TCGA-BH-A1ES-01	Primary Tumor	Positive	LumA	5.212	4.508
TCGA-BH-A0W4-01	TCGA-BH-A0W4-01	Primary Tumor	Positive	LumA	5.003	3.869
TCGA-AR-A1AL-01	TCGA-AR-A1AL-01	Primary Tumor	Positive	LumA	4.955	4.771
TCGA-A2-A0EM-01	TCGA-A2-A0EM-01	Primary Tumor	Positive	LumA	4.946	3.966
TCGA-AR-A255-01	TCGA-AR-A255-01	Primary Tumor	Positive	LumA	4.93	4.094
TCGA-BH-A1FB-01	TCGA-BH-A1FB-01	Primary Tumor	Positive	LumA	4.91	4.217
TCGA-C8-A132-01	TCGA-C8-A132-01	Primary Tumor	Positive	LumA	4.828	5.386
TCGA-AR-A24W-01	TCGA-AR-A24W-01	Primary Tumor	Positive	LumA	4.816	4.469
TCGA-GM-A2DK-01	TCGA-GM-A2DK-01	Primary Tumor	Positive	LumA	4.815	5.26
TCGA-A2-A0T7-01	TCGA-A2-A0T7-01	Primary Tumor	Positive	LumA	4.8	4.175
TCGA-AC-A2FB-01	TCGA-AC-A2FB-01	Primary Tumor	Positive	LumA	4.786	3.599
TCGA-A8-A08O-01	TCGA-A8-A08O-01	Primary Tumor	Positive	LumA	4.768	3.651
TCGA-BH-A0HA-01	TCGA-BH-A0HA-01	Primary Tumor	Positive	LumA	4.754	5.555
TCGA-BH-A0BM-01	TCGA-BH-A0BM-01	Primary Tumor	Positive	LumA	4.692	3.938
TCGA-EW-A1J2-01	TCGA-EW-A1J2-01	Primary Tumor	Positive	LumA	4.678	3.353
TCGA-A2-A259-01	TCGA-A2-A259-01	Primary Tumor	Positive	LumA	4.623	4.804
TCGA-B6-A0X0-01	TCGA-B6-A0X0-01	Primary Tumor	Positive	LumA	4.618	2.325
TCGA-AC-A2FG-01	TCGA-AC-A2FG-01	Primary Tumor	Positive	LumA	4.442	4.256
TCGA-D8-A1JB-01	TCGA-D8-A1JB-01	Primary Tumor	Positive	LumA	4.437	4.64
TCGA-C8-A273-01	TCGA-C8-A273-01	Primary Tumor	Positive	LumA	4.428	4.56
TCGA-BH-A0E2-01	TCGA-BH-A0E2-01	Primary Tumor	Positive	LumA	4.42	4.305
TCGA-A2-A0CV-01	TCGA-A2-A0CV-01	Primary Tumor	Positive	LumA	4.416	4.996
TCGA-AR-A1AU-01	TCGA-AR-A1AU-01	Primary Tumor	Positive	LumA	4.363	4.366
TCGA-AR-A2LO-01	TCGA-AR-A2LO-01	Primary Tumor	Positive	LumA	4.359	3.205
TCGA-BH-A201-01	TCGA-BH-A201-01	Primary Tumor	Positive	LumA	4.324	4.388
TCGA-A1-A0SD-01	TCGA-A1-A0SD-01	Primary Tumor	Positive	LumA	4.287	4.528
TCGA-D8-A146-01	TCGA-D8-A146-01	Primary Tumor	Positive	LumA	4.286	4.269
TCGA-BH-A0AZ-01	TCGA-BH-A0AZ-01	Primary Tumor	Positive	LumA	4.264	5.879
TCGA-BH-A0BQ-01	TCGA-BH-A0BQ-01	Primary Tumor	Positive	LumA	4.263	5.201
TCGA-GM-A2DN-01	TCGA-GM-A2DN-01	Primary Tumor	Positive	LumA	4.257	3.012
TCGA-A2-A0SU-01	TCGA-A2-A0SU-01	Primary Tumor	Positive	LumA	4.221	3.279
TCGA-EW-A1IW-01	TCGA-EW-A1IW-01	Primary Tumor	Positive	LumA	4.187	4.44
TCGA-BH-A1FE-01	TCGA-BH-A1FE-01	Primary Tumor	Positive	LumA	4.167	3.487
TCGA-E2-A1IJ-01	TCGA-E2-A1IJ-01	Primary Tumor	Positive	LumA	4.146	5.545
TCGA-GM-A3NY-01	TCGA-GM-A3NY-01	Primary Tumor	Positive	LumA	4.141	4.075
TCGA-BH-A0BO-01	TCGA-BH-A0BO-01	Primary Tumor	Positive	LumA	4.108	5.58
TCGA-AN-A04A-01	TCGA-AN-A04A-01	Primary Tumor	Positive	LumA	4.005	3.747
TCGA-A7-A3IY-01	TCGA-A7-A3IY-01	Primary Tumor	Positive	LumA	4.002	4.41
TCGA-A1-A0SJ-01	TCGA-A1-A0SJ-01	Primary Tumor	Positive	LumA	4	5.331
TCGA-A7-A0DB-01	TCGA-A7-A0DB-01	Primary Tumor	Positive	LumA	3.995	4.589
TCGA-BH-A1FH-01	TCGA-BH-A1FH-01	Primary Tumor	Positive	LumA	3.987	5.256
TCGA-AC-A3OD-01	TCGA-AC-A3OD-01	Primary Tumor	Positive	LumA	3.982	3.735
TCGA-E2-A15I-01	TCGA-E2-A15I-01	Primary Tumor	Positive	LumA	3.953	3.828
TCGA-B6-A0RO-01	TCGA-B6-A0RO-01	Primary Tumor	Positive	LumA	3.941	4.494
TCGA-A7-A0CG-01	TCGA-A7-A0CG-01	Primary Tumor	Positive	LumA	3.919	4.252
TCGA-D8-A27I-01	TCGA-D8-A27I-01	Primary Tumor	Positive	LumA	3.906	5.312
TCGA-BH-A0HQ-01	TCGA-BH-A0HQ-01	Primary Tumor	Positive	LumA	3.902	4.221
TCGA-BH-A0E1-01	TCGA-BH-A0E1-01	Primary Tumor	Positive	LumA	3.893	3.775
TCGA-D8-A145-01	TCGA-D8-A145-01	Primary Tumor	Positive	LumA	3.84	5.702
TCGA-E2-A106-01	TCGA-E2-A106-01	Primary Tumor	Positive	LumA	3.811	2.522
TCGA-E2-A14T-01	TCGA-E2-A14T-01	Primary Tumor	Positive	LumA	3.786	3.113
TCGA-A2-A0EW-01	TCGA-A2-A0EW-01	Primary Tumor	Positive	LumA	3.782	5.422
TCGA-BH-A0W7-01	TCGA-BH-A0W7-01	Primary Tumor	Positive	LumA	3.78	6.217
TCGA-AO-A12C-01	TCGA-AO-A12C-01	Primary Tumor	Positive	LumA	3.772	5.431
TCGA-D8-A1XU-01	TCGA-D8-A1XU-01	Primary Tumor	Positive	LumA	3.767	4.335
TCGA-BH-A0HP-01	TCGA-BH-A0HP-01	Primary Tumor	Positive	LumA	3.76	4.587
TCGA-AR-A1AX-01	TCGA-AR-A1AX-01	Primary Tumor	Positive	LumA	3.752	3.79
TCGA-E2-A14Q-01	TCGA-E2-A14Q-01	Primary Tumor	Positive	LumA	3.731	3.413
TCGA-BH-A0W5-01	TCGA-BH-A0W5-01	Primary Tumor	Positive	LumA	3.678	3.918
TCGA-AN-A0FD-01	TCGA-AN-A0FD-01	Primary Tumor	Positive	LumA	3.674	5.947
TCGA-EW-A1P3-01	TCGA-EW-A1P3-01	Primary Tumor	Positive	LumA	3.667	4.156
TCGA-E2-A105-01	TCGA-E2-A105-01	Primary Tumor	Positive	LumA	3.648	5.543
TCGA-E2-A15P-01	TCGA-E2-A15P-01	Primary Tumor	Positive	LumA	3.612	4.368
TCGA-A8-A0A6-01	TCGA-A8-A0A6-01	Primary Tumor	Positive	LumA	3.605	1.859
TCGA-BH-A0EA-01	TCGA-BH-A0EA-01	Primary Tumor	Positive	LumA	3.586	4.288
TCGA-B6-A0IH-01	TCGA-B6-A0IH-01	Primary Tumor	Positive	LumA	3.577	5.449
TCGA-BH-A0BC-01	TCGA-BH-A0BC-01	Primary Tumor	Positive	LumA	3.569	4.09
TCGA-E2-A1LA-01	TCGA-E2-A1LA-01	Primary Tumor	Positive	LumA	3.546	4.456
TCGA-BH-A0H5-01	TCGA-BH-A0H5-01	Primary Tumor	Positive	LumA	3.528	3.669
TCGA-BH-A0DT-01	TCGA-BH-A0DT-01	Primary Tumor	Positive	LumA	3.517	3.97
TCGA-AR-A1AP-01	TCGA-AR-A1AP-01	Primary Tumor	Positive	LumA	3.504	4.385
TCGA-BH-A0BA-01	TCGA-BH-A0BA-01	Primary Tumor	Positive	LumA	3.496	4.162
TCGA-AN-A0FS-01	TCGA-AN-A0FS-01	Primary Tumor	Positive	LumA	3.476	5.739
TCGA-E2-A15H-01	TCGA-E2-A15H-01	Primary Tumor	Positive	LumA	3.467	2.504
TCGA-AR-A2LM-01	TCGA-AR-A2LM-01	Primary Tumor	Positive	LumA	3.465	4.967
TCGA-E2-A1IK-01	TCGA-E2-A1IK-01	Primary Tumor	Positive	LumA	3.459	3.655
TCGA-AO-A126-01	TCGA-AO-A126-01	Primary Tumor	Positive	LumA	3.442	4.125
TCGA-AO-A12E-01	TCGA-AO-A12E-01	Primary Tumor	Positive	LumA	3.438	3.233
TCGA-EW-A1PA-01	TCGA-EW-A1PA-01	Primary Tumor	Positive	LumA	3.416	4.092
TCGA-A1-A0SE-01	TCGA-A1-A0SE-01	Primary Tumor	Positive	LumA	3.398	5.066
TCGA-E2-A1IO-01	TCGA-E2-A1IO-01	Primary Tumor	Positive	LumA	3.36	5.176
TCGA-E2-A1IU-01	TCGA-E2-A1IU-01	Primary Tumor	Positive	LumA	3.328	3.069
TCGA-BH-A0DQ-01	TCGA-BH-A0DQ-01	Primary Tumor	Positive	LumA	3.321	5.48
TCGA-AO-A0JG-01	TCGA-AO-A0JG-01	Primary Tumor	Positive	LumA	3.304	3.769
TCGA-AC-A23G-01	TCGA-AC-A23G-01	Primary Tumor	Positive	LumA	3.281	5.985
TCGA-EW-A1PF-01	TCGA-EW-A1PF-01	Primary Tumor	Positive	LumA	3.269	4.211
TCGA-AN-A0XL-01	TCGA-AN-A0XL-01	Primary Tumor	Positive	LumA	3.264	5.562
TCGA-E9-A1NE-01	TCGA-E9-A1NE-01	Primary Tumor	Positive	LumA	3.254	4.267
TCGA-BH-A0H3-01	TCGA-BH-A0H3-01	Primary Tumor	Positive	LumA	3.231	5.036
TCGA-D8-A1XD-01	TCGA-D8-A1XD-01	Primary Tumor	Positive	LumA	3.219	4.144
TCGA-BH-A0DH-01	TCGA-BH-A0DH-01	Primary Tumor	Positive	LumA	3.214	1.816
TCGA-D8-A1JH-01	TCGA-D8-A1JH-01	Primary Tumor	Positive	LumA	3.195	4.53
TCGA-B6-A0RI-01	TCGA-B6-A0RI-01	Primary Tumor	Positive	LumA	3.18	4.412
TCGA-AC-A3HN-01	TCGA-AC-A3HN-01	Primary Tumor	Positive	LumA	3.154	4.861
TCGA-BH-A18H-01	TCGA-BH-A18H-01	Primary Tumor	Positive	LumA	3.132	2.781
TCGA-BH-A0DZ-01	TCGA-BH-A0DZ-01	Primary Tumor	Positive	LumA	3.109	5.137
TCGA-BH-A0DX-01	TCGA-BH-A0DX-01	Primary Tumor	Positive	LumA	3.078	4.668
TCGA-A7-A26J-01	TCGA-A7-A26J-01	Primary Tumor	Positive	LumA	3.056	4.646
TCGA-AR-A2LN-01	TCGA-AR-A2LN-01	Primary Tumor	Positive	LumA	3.041	5.522
TCGA-B6-A0X4-01	TCGA-B6-A0X4-01	Primary Tumor	Positive	LumA	3.015	3.143
TCGA-BH-A0B4-01	TCGA-BH-A0B4-01	Primary Tumor	Positive	LumA	3.009	4.622
TCGA-AC-A2FO-01	TCGA-AC-A2FO-01	Primary Tumor	Positive	LumA	2.997	4.747
TCGA-E2-A1B1-01	TCGA-E2-A1B1-01	Primary Tumor	Positive	LumA	2.99	4.353
TCGA-B6-A0RV-01	TCGA-B6-A0RV-01	Primary Tumor	Positive	LumA	2.974	3.597
TCGA-BH-A0DG-01	TCGA-BH-A0DG-01	Primary Tumor	Positive	LumA	2.939	3.823
TCGA-AO-A03L-01	TCGA-AO-A03L-01	Primary Tumor	Positive	LumA	2.929	4.307
TCGA-BH-A18M-01	TCGA-BH-A18M-01	Primary Tumor	Positive	LumA	2.928	4.652
TCGA-E2-A1B4-01	TCGA-E2-A1B4-01	Primary Tumor	Positive	LumA	2.928	2.625
TCGA-AR-A24M-01	TCGA-AR-A24M-01	Primary Tumor	Positive	LumA	2.925	2.658
TCGA-D8-A1JU-01	TCGA-D8-A1JU-01	Primary Tumor	Positive	LumA	2.918	5.936
TCGA-E2-A1IL-01	TCGA-E2-A1IL-01	Primary Tumor	Positive	LumA	2.891	3.559
TCGA-D8-A1XB-01	TCGA-D8-A1XB-01	Primary Tumor	Positive	LumA	2.888	4.397
TCGA-C8-A12O-01	TCGA-C8-A12O-01	Primary Tumor	Positive	LumA	2.888	3.473
TCGA-BH-A0H9-01	TCGA-BH-A0H9-01	Primary Tumor	Positive	LumA	2.859	3.851
TCGA-B6-A0IG-01	TCGA-B6-A0IG-01	Primary Tumor	Positive	LumA	2.837	3.56
TCGA-AO-A0J9-01	TCGA-AO-A0J9-01	Primary Tumor	Positive	LumA	2.829	5.083
TCGA-EW-A1P5-01	TCGA-EW-A1P5-01	Primary Tumor	Positive	LumA	2.826	3.582
TCGA-EW-A1J3-01	TCGA-EW-A1J3-01	Primary Tumor	Positive	LumA	2.812	2.713
TCGA-D8-A27L-01	TCGA-D8-A27L-01	Primary Tumor	Positive	LumA	2.799	5.212
TCGA-GM-A2D9-01	TCGA-GM-A2D9-01	Primary Tumor	Positive	LumA	2.762	3.228
TCGA-AO-A0JJ-01	TCGA-AO-A0JJ-01	Primary Tumor	Positive	LumA	2.757	4.927
TCGA-E9-A22B-01	TCGA-E9-A22B-01	Primary Tumor	Positive	LumA	2.755	4.146
TCGA-A8-A0A4-01	TCGA-A8-A0A4-01	Primary Tumor	Positive	LumA	2.735	4.68
TCGA-BH-A0DV-01	TCGA-BH-A0DV-01	Primary Tumor	Positive	LumA	2.734	6.164
TCGA-AR-A252-01	TCGA-AR-A252-01	Primary Tumor	Positive	LumA	2.729	3.44
TCGA-AQ-A1H3-01	TCGA-AQ-A1H3-01	Primary Tumor	Positive	LumA	2.724	3.749
TCGA-BH-A0DE-01	TCGA-BH-A0DE-01	Primary Tumor	Positive	LumA	2.72	3.497
TCGA-BH-A0DP-01	TCGA-BH-A0DP-01	Primary Tumor	Positive	LumA	2.716	4.859
TCGA-E2-A10F-01	TCGA-E2-A10F-01	Primary Tumor	Positive	LumA	2.689	4.356
TCGA-A8-A09A-01	TCGA-A8-A09A-01	Primary Tumor	Positive	LumA	2.686	4.594
TCGA-EW-A2FV-01	TCGA-EW-A2FV-01	Primary Tumor	Positive	LumA	2.68	4.377
TCGA-BH-A0HF-01	TCGA-BH-A0HF-01	Primary Tumor	Positive	LumA	2.671	4.859
TCGA-A2-A0YI-01	TCGA-A2-A0YI-01	Primary Tumor	Positive	LumA	2.671	4.425
TCGA-B6-A0IP-01	TCGA-B6-A0IP-01	Primary Tumor	Positive	LumA	2.66	3.039
TCGA-AR-A24O-01	TCGA-AR-A24O-01	Primary Tumor	Positive	LumA	2.607	4.784
TCGA-C8-A1HE-01	TCGA-C8-A1HE-01	Primary Tumor	Positive	LumA	2.607	0.8446
TCGA-A7-A26E-01	TCGA-A7-A26E-01	Primary Tumor	Positive	LumA	2.595	3.682
TCGA-A2-A0EO-01	TCGA-A2-A0EO-01	Primary Tumor	Positive	LumA	2.59	4.53
TCGA-BH-A0B5-01	TCGA-BH-A0B5-01	Primary Tumor	Positive	LumA	2.586	4.336
TCGA-E2-A15O-01	TCGA-E2-A15O-01	Primary Tumor	Positive	LumA	2.572	2.484
TCGA-BH-A1FR-01	TCGA-BH-A1FR-01	Primary Tumor	Positive	LumA	2.559	3.824
TCGA-BH-A0B1-01	TCGA-BH-A0B1-01	Primary Tumor	Positive	LumA	2.547	3.916
TCGA-AC-A2FF-01	TCGA-AC-A2FF-01	Primary Tumor	Positive	LumA	2.544	5.404
TCGA-D8-A1JP-01	TCGA-D8-A1JP-01	Primary Tumor	Positive	LumA	2.537	5.44
TCGA-AO-A12G-01	TCGA-AO-A12G-01	Primary Tumor	Positive	LumA	2.536	4.282
TCGA-BH-A18F-01	TCGA-BH-A18F-01	Primary Tumor	Positive	LumA	2.513	4.883
TCGA-BH-A2L8-01	TCGA-BH-A2L8-01	Primary Tumor	Positive	LumA	2.502	4.988
TCGA-A2-A0D3-01	TCGA-A2-A0D3-01	Primary Tumor	Positive	LumA	2.463	2.491
TCGA-E2-A14Z-01	TCGA-E2-A14Z-01	Primary Tumor	Positive	LumA	2.455	4.163
TCGA-A2-A3KD-01	TCGA-A2-A3KD-01	Primary Tumor	Positive	LumA	2.445	2.941
TCGA-A8-A0AB-01	TCGA-A8-A0AB-01	Primary Tumor	Positive	LumA	2.428	3.001
TCGA-A8-A097-01	TCGA-A8-A097-01	Primary Tumor	Positive	LumA	2.419	3.122
TCGA-AO-A03V-01	TCGA-AO-A03V-01	Primary Tumor	Positive	LumA	2.41	4.266
TCGA-AN-A0XT-01	TCGA-AN-A0XT-01	Primary Tumor	Positive	LumA	2.41	3.362
TCGA-A2-A1G0-01	TCGA-A2-A1G0-01	Primary Tumor	Positive	LumA	2.399	3.413
TCGA-AC-A23C-01	TCGA-AC-A23C-01	Primary Tumor	Positive	LumA	2.382	3.276
TCGA-A2-A0CU-01	TCGA-A2-A0CU-01	Primary Tumor	Positive	LumA	2.378	3.93
TCGA-A2-A25D-01	TCGA-A2-A25D-01	Primary Tumor	Positive	LumA	2.375	2.858
TCGA-AN-A0FT-01	TCGA-AN-A0FT-01	Primary Tumor	Positive	LumA	2.365	3.59
TCGA-A2-A04N-01	TCGA-A2-A04N-01	Primary Tumor	Positive	LumA	2.311	4.74
TCGA-BH-A0BR-01	TCGA-BH-A0BR-01	Primary Tumor	Positive	LumA	2.282	4.827
TCGA-BH-A0HB-01	TCGA-BH-A0HB-01	Primary Tumor	Positive	LumA	2.271	3.465
TCGA-BH-A0DI-01	TCGA-BH-A0DI-01	Primary Tumor	Positive	LumA	2.243	5.459
TCGA-B6-A0WT-01	TCGA-B6-A0WT-01	Primary Tumor	Positive	LumA	2.241	3.266
TCGA-EW-A1IX-01	TCGA-EW-A1IX-01	Primary Tumor	Positive	LumA	2.221	5.205
TCGA-AR-A24L-01	TCGA-AR-A24L-01	Primary Tumor	Positive	LumA	2.219	3.826
TCGA-E2-A15C-01	TCGA-E2-A15C-01	Primary Tumor	Positive	LumA	2.202	3.501
TCGA-BH-A0BJ-01	TCGA-BH-A0BJ-01	Primary Tumor	Positive	LumA	2.197	4.689
TCGA-AO-A0JA-01	TCGA-AO-A0JA-01	Primary Tumor	Positive	LumA	2.18	5.152
TCGA-AO-A03M-01	TCGA-AO-A03M-01	Primary Tumor	Positive	LumA	2.162	3.305
TCGA-B6-A0IA-01	TCGA-B6-A0IA-01	Primary Tumor	Positive	LumA	2.153	0.9175
TCGA-AN-A0FN-01	TCGA-AN-A0FN-01	Primary Tumor	Positive	LumA	2.128	5.693
TCGA-E2-A153-01	TCGA-E2-A153-01	Primary Tumor	Positive	LumA	2.117	4.194
TCGA-BH-A0H6-01	TCGA-BH-A0H6-01	Primary Tumor	Positive	LumA	2.086	4.498
TCGA-E2-A3DX-01	TCGA-E2-A3DX-01	Primary Tumor	Positive	LumA	2.073	5.088
TCGA-AR-A1AK-01	TCGA-AR-A1AK-01	Primary Tumor	Positive	LumA	2.058	3.625
TCGA-AN-A0XV-01	TCGA-AN-A0XV-01	Primary Tumor	Positive	LumA	2.049	4.539
TCGA-AO-A0JF-01	TCGA-AO-A0JF-01	Primary Tumor	Positive	LumA	2.027	5.41
TCGA-D8-A27K-01	TCGA-D8-A27K-01	Primary Tumor	Positive	LumA	1.975	3.617
TCGA-BH-A0B0-01	TCGA-BH-A0B0-01	Primary Tumor	Positive	LumA	1.96	4.618
TCGA-A8-A07E-01	TCGA-A8-A07E-01	Primary Tumor	Positive	LumA	1.951	5.17
TCGA-AR-A0U3-01	TCGA-AR-A0U3-01	Primary Tumor	Positive	LumA	1.946	2.783
TCGA-E9-A227-01	TCGA-E9-A227-01	Primary Tumor	Positive	LumA	1.935	3.461
TCGA-BH-A0HI-01	TCGA-BH-A0HI-01	Primary Tumor	Positive	LumA	1.931	4.014
TCGA-E2-A1BD-01	TCGA-E2-A1BD-01	Primary Tumor	Positive	LumA	1.914	4.535
TCGA-A8-A07G-01	TCGA-A8-A07G-01	Primary Tumor	Positive	LumA	1.906	4.787
TCGA-B6-A0WS-01	TCGA-B6-A0WS-01	Primary Tumor	Positive	LumA	1.903	4.876
TCGA-EW-A1PD-01	TCGA-EW-A1PD-01	Primary Tumor	Positive	LumA	1.888	4.495
TCGA-AN-A041-01	TCGA-AN-A041-01	Primary Tumor	Positive	LumA	1.87	2.63
TCGA-AO-A125-01	TCGA-AO-A125-01	Primary Tumor	Positive	LumA	1.867	0
TCGA-D8-A1XY-01	TCGA-D8-A1XY-01	Primary Tumor	Positive	LumA	1.865	3.126
TCGA-BH-A0BS-01	TCGA-BH-A0BS-01	Primary Tumor	Positive	LumA	1.844	1.497
TCGA-D8-A1X8-01	TCGA-D8-A1X8-01	Primary Tumor	Positive	LumA	1.826	3.991
TCGA-AR-A2LE-01	TCGA-AR-A2LE-01	Primary Tumor	Positive	LumA	1.805	3.935
TCGA-A2-A3KC-01	TCGA-A2-A3KC-01	Primary Tumor	Positive	LumA	1.801	4.343
TCGA-BH-A1EU-01	TCGA-BH-A1EU-01	Primary Tumor	Positive	LumA	1.798	4.774
TCGA-A2-A0T4-01	TCGA-A2-A0T4-01	Primary Tumor	Positive	LumA	1.783	5.094
TCGA-A8-A09B-01	TCGA-A8-A09B-01	Primary Tumor	Positive	LumA	1.782	3.203
TCGA-D8-A1XM-01	TCGA-D8-A1XM-01	Primary Tumor	Positive	LumA	1.754	3.933
TCGA-AN-A0XW-01	TCGA-AN-A0XW-01	Primary Tumor	Positive	LumA	1.737	4.711
TCGA-A2-A0EN-01	TCGA-A2-A0EN-01	Primary Tumor	Positive	LumA	1.728	4.985
TCGA-BH-A0EB-01	TCGA-BH-A0EB-01	Primary Tumor	Positive	LumA	1.725	2.88
TCGA-BH-A0H7-01	TCGA-BH-A0H7-01	Primary Tumor	Positive	LumA	1.722	4.869
TCGA-E2-A1IH-01	TCGA-E2-A1IH-01	Primary Tumor	Positive	LumA	1.721	3.886
TCGA-BH-A0HO-01	TCGA-BH-A0HO-01	Primary Tumor	Positive	LumA	1.706	2.075
TCGA-BH-A0GY-01	TCGA-BH-A0GY-01	Primary Tumor	Positive	LumA	1.702	4.273
TCGA-AN-A0AS-01	TCGA-AN-A0AS-01	Primary Tumor	Positive	LumA	1.702	3.953
TCGA-BH-A0DK-01	TCGA-BH-A0DK-01	Primary Tumor	Positive	LumA	1.701	4.436
TCGA-E9-A1NH-01	TCGA-E9-A1NH-01	Primary Tumor	Positive	LumA	1.694	4.19
TCGA-GM-A2DA-01	TCGA-GM-A2DA-01	Primary Tumor	Positive	LumA	1.665	4.842
TCGA-C8-A12X-01	TCGA-C8-A12X-01	Primary Tumor	Positive	LumA	1.659	4.915
TCGA-A7-A13G-01	TCGA-A7-A13G-01	Primary Tumor	Positive	LumA	1.656	2.631
TCGA-AC-A23E-01	TCGA-AC-A23E-01	Primary Tumor	Positive	LumA	1.651	4.147
TCGA-AN-A049-01	TCGA-AN-A049-01	Primary Tumor	Positive	LumA	1.65	3.301
TCGA-B6-A0X7-01	TCGA-B6-A0X7-01	Primary Tumor	Positive	LumA	1.613	5.268
TCGA-BH-A18N-01	TCGA-BH-A18N-01	Primary Tumor	Positive	LumA	1.613	3.841
TCGA-E2-A1IG-01	TCGA-E2-A1IG-01	Primary Tumor	Positive	LumA	1.599	3.97
TCGA-BH-A0DS-01	TCGA-BH-A0DS-01	Primary Tumor	Positive	LumA	1.546	2.251
TCGA-BH-A0GZ-01	TCGA-BH-A0GZ-01	Primary Tumor	Positive	LumA	1.544	5.363
TCGA-E2-A1L9-01	TCGA-E2-A1L9-01	Primary Tumor	Positive	LumA	1.529	4.112
TCGA-A8-A086-01	TCGA-A8-A086-01	Primary Tumor	Positive	LumA	1.524	3.935
TCGA-EW-A1J5-01	TCGA-EW-A1J5-01	Primary Tumor	Positive	LumA	1.507	2.269
TCGA-A2-A0SY-01	TCGA-A2-A0SY-01	Primary Tumor	Positive	LumA	1.455	5.733
TCGA-BH-A0C1-01	TCGA-BH-A0C1-01	Primary Tumor	Positive	LumA	1.405	3.804
TCGA-GM-A2DC-01	TCGA-GM-A2DC-01	Primary Tumor	Positive	LumA	1.401	2.569
TCGA-A1-A0SQ-01	TCGA-A1-A0SQ-01	Primary Tumor	Positive	LumA	1.386	1.98
TCGA-A2-A0YD-01	TCGA-A2-A0YD-01	Primary Tumor	Positive	LumA	1.384	5.055
TCGA-AR-A24T-01	TCGA-AR-A24T-01	Primary Tumor	Positive	LumA	1.384	4.512
TCGA-AN-A0XP-01	TCGA-AN-A0XP-01	Primary Tumor	Positive	LumA	1.383	3.009
TCGA-BH-A18I-01	TCGA-BH-A18I-01	Primary Tumor	Positive	LumA	1.38	4.36
TCGA-A2-A0YF-01	TCGA-A2-A0YF-01	Primary Tumor	Positive	LumA	1.375	2.504
TCGA-E2-A10E-01	TCGA-E2-A10E-01	Primary Tumor	Positive	LumA	1.36	3.552
TCGA-A7-A3J1-01	TCGA-A7-A3J1-01	Primary Tumor	Positive	LumA	1.354	4.712
TCGA-A8-A06U-01	TCGA-A8-A06U-01	Primary Tumor	Positive	LumA	1.354	3.333
TCGA-BH-A0BT-01	TCGA-BH-A0BT-01	Primary Tumor	Positive	LumA	1.341	3.67
TCGA-BH-A0HX-01	TCGA-BH-A0HX-01	Primary Tumor	Positive	LumA	1.336	3.392
TCGA-A2-A1FV-01	TCGA-A2-A1FV-01	Primary Tumor	Positive	LumA	1.334	3.28
TCGA-BH-A28Q-01	TCGA-BH-A28Q-01	Primary Tumor	Positive	LumA	1.331	4.892
TCGA-AO-A0JI-01	TCGA-AO-A0JI-01	Primary Tumor	Positive	LumA	1.33	5.773
TCGA-A8-A090-01	TCGA-A8-A090-01	Primary Tumor	Positive	LumA	1.326	2.908
TCGA-B6-A1KI-01	TCGA-B6-A1KI-01	Primary Tumor	Positive	LumA	1.303	3.546
TCGA-B6-A0WZ-01	TCGA-B6-A0WZ-01	Primary Tumor	Positive	LumA	1.291	2.546
TCGA-A2-A0CQ-01	TCGA-A2-A0CQ-01	Primary Tumor	Positive	LumA	1.281	1.925
TCGA-BH-A18K-01	TCGA-BH-A18K-01	Primary Tumor	Positive	LumA	1.273	4.143
TCGA-E9-A1R2-01	TCGA-E9-A1R2-01	Primary Tumor	Positive	LumA	1.251	4.234
TCGA-E2-A1IN-01	TCGA-E2-A1IN-01	Primary Tumor	Positive	LumA	1.24	5.378
TCGA-AO-A0JC-01	TCGA-AO-A0JC-01	Primary Tumor	Positive	LumA	1.21	2.2
TCGA-A8-A093-01	TCGA-A8-A093-01	Primary Tumor	Positive	LumA	1.207	4.139
TCGA-AN-A0FZ-01	TCGA-AN-A0FZ-01	Primary Tumor	Positive	LumA	1.175	2.73
TCGA-AN-A0FW-01	TCGA-AN-A0FW-01	Primary Tumor	Positive	LumA	1.168	3.36
TCGA-A8-A06Y-01	TCGA-A8-A06Y-01	Primary Tumor	Positive	LumA	1.165	3.161
TCGA-A2-A1FZ-01	TCGA-A2-A1FZ-01	Primary Tumor	Positive	LumA	1.164	4.636
TCGA-C8-A12N-01	TCGA-C8-A12N-01	Primary Tumor	Positive	LumA	1.144	5.201
TCGA-A8-A09D-01	TCGA-A8-A09D-01	Primary Tumor	Positive	LumA	1.139	4.676
TCGA-BH-A0EI-01	TCGA-BH-A0EI-01	Primary Tumor	Positive	LumA	1.11	5.023
TCGA-AR-A24P-01	TCGA-AR-A24P-01	Primary Tumor	Positive	LumA	1.109	3.264
TCGA-BH-A0BV-01	TCGA-BH-A0BV-01	Primary Tumor	Positive	LumA	1.105	3.255
TCGA-E2-A10B-01	TCGA-E2-A10B-01	Primary Tumor	Positive	LumA	1.096	3.415
TCGA-A1-A0SG-01	TCGA-A1-A0SG-01	Primary Tumor	Positive	LumA	1.057	4.471
TCGA-BH-A1ET-01	TCGA-BH-A1ET-01	Primary Tumor	Positive	LumA	1.054	3.385
TCGA-AQ-A0Y5-01	TCGA-AQ-A0Y5-01	Primary Tumor	Positive	LumA	1.042	5.167
TCGA-A2-A0EV-01	TCGA-A2-A0EV-01	Primary Tumor	Positive	LumA	1.038	4.049
TCGA-BH-A18J-01	TCGA-BH-A18J-01	Primary Tumor	Positive	LumA	1.035	3.04
TCGA-AR-A1AN-01	TCGA-AR-A1AN-01	Primary Tumor	Positive	LumA	1.028	4.208
TCGA-A8-A07P-01	TCGA-A8-A07P-01	Primary Tumor	Positive	LumA	1.026	2.813
TCGA-D8-A141-01	TCGA-D8-A141-01	Primary Tumor	Positive	LumA	1.015	4.631
TCGA-A7-A3IZ-01	TCGA-A7-A3IZ-01	Primary Tumor	Positive	LumA	1.011	3.035
TCGA-AC-A2B8-01	TCGA-AC-A2B8-01	Primary Tumor	Positive	LumA	1.006	4.173
TCGA-D8-A1Y0-01	TCGA-D8-A1Y0-01	Primary Tumor	Positive	LumA	1.005	5.247
TCGA-A8-A0A1-01	TCGA-A8-A0A1-01	Primary Tumor	Positive	LumA	1.003	4.115
TCGA-GI-A2C8-01	TCGA-GI-A2C8-01	Primary Tumor	Positive	LumA	1.003	3.934
TCGA-E2-A154-01	TCGA-E2-A154-01	Primary Tumor	Positive	LumA	0.9957	4.234
TCGA-AO-A12H-01	TCGA-AO-A12H-01	Primary Tumor	Positive	LumA	0.9906	4.658
TCGA-B6-A0IO-01	TCGA-B6-A0IO-01	Primary Tumor	Positive	LumA	0.9905	3.789
TCGA-E9-A1N4-01	TCGA-E9-A1N4-01	Primary Tumor	Positive	LumA	0.9905	3.303
TCGA-AR-A24X-01	TCGA-AR-A24X-01	Primary Tumor	Positive	LumA	0.9872	2.795
TCGA-E9-A295-01	TCGA-E9-A295-01	Primary Tumor	Positive	LumA	0.9751	4.682
TCGA-EW-A1J1-01	TCGA-EW-A1J1-01	Primary Tumor	Positive	LumA	0.9727	2.486
TCGA-E2-A15L-01	TCGA-E2-A15L-01	Primary Tumor	Positive	LumA	0.9686	2.511
TCGA-A7-A0DC-01	TCGA-A7-A0DC-01	Primary Tumor	Positive	LumA	0.9379	1.637
TCGA-A2-A0T6-01	TCGA-A2-A0T6-01	Primary Tumor	Positive	LumA	0.9312	4.471
TCGA-A8-A0A2-01	TCGA-A8-A0A2-01	Primary Tumor	Positive	LumA	0.9146	3.249
TCGA-A8-A0A9-01	TCGA-A8-A0A9-01	Primary Tumor	Positive	LumA	0.9097	3.716
TCGA-A7-A0CD-01	TCGA-A7-A0CD-01	Primary Tumor	Positive	LumA	0.905	3.596
TCGA-A8-A0AD-01	TCGA-A8-A0AD-01	Primary Tumor	Positive	LumA	0.9042	4.695
TCGA-BH-A0AY-01	TCGA-BH-A0AY-01	Primary Tumor	Positive	LumA	0.9024	4.974
TCGA-B6-A0RP-01	TCGA-B6-A0RP-01	Primary Tumor	Positive	LumA	0.8994	3.674
TCGA-A2-A0YC-01	TCGA-A2-A0YC-01	Primary Tumor	Positive	LumA	0.8908	1.595
TCGA-A8-A07F-01	TCGA-A8-A07F-01	Primary Tumor	Positive	LumA	0.8705	3.912
TCGA-BH-A1FL-01	TCGA-BH-A1FL-01	Primary Tumor	Positive	LumA	0.8581	3.282
TCGA-D8-A1XA-01	TCGA-D8-A1XA-01	Primary Tumor	Positive	LumA	0.8571	3.586
TCGA-A8-A06T-01	TCGA-A8-A06T-01	Primary Tumor	Positive	LumA	0.8489	3.96
TCGA-E2-A1BC-01	TCGA-E2-A1BC-01	Primary Tumor	Positive	LumA	0.8444	3.669
TCGA-D8-A140-01	TCGA-D8-A140-01	Primary Tumor	Positive	LumA	0.8358	0.6571
TCGA-A7-A26H-01	TCGA-A7-A26H-01	Primary Tumor	Positive	LumA	0.8345	3.883
TCGA-E2-A1IE-01	TCGA-E2-A1IE-01	Primary Tumor	Positive	LumA	0.8052	2.815
TCGA-A8-A091-01	TCGA-A8-A091-01	Primary Tumor	Positive	LumA	0.7944	2.87
TCGA-BH-A1EX-01	TCGA-BH-A1EX-01	Primary Tumor	Positive	LumA	0.7726	3.569
TCGA-E2-A15R-01	TCGA-E2-A15R-01	Primary Tumor	Positive	LumA	0.772	3.79
TCGA-E2-A15D-01	TCGA-E2-A15D-01	Primary Tumor	Positive	LumA	0.766	3.733
TCGA-AR-A0TW-01	TCGA-AR-A0TW-01	Primary Tumor	Positive	LumA	0.7285	4.426
TCGA-BH-A18S-01	TCGA-BH-A18S-01	Primary Tumor	Positive	LumA	0.7253	2.425
TCGA-A8-A08Z-01	TCGA-A8-A08Z-01	Primary Tumor	Positive	LumA	0.7248	4.049
TCGA-E2-A10A-01	TCGA-E2-A10A-01	Primary Tumor	Positive	LumA	0.7195	4.002
TCGA-EW-A1PE-01	TCGA-EW-A1PE-01	Primary Tumor	Positive	LumA	0.71	3.341
TCGA-A1-A0SM-01	TCGA-A1-A0SM-01	Primary Tumor	Positive	LumA	0.706	3.851
TCGA-D8-A27E-01	TCGA-D8-A27E-01	Primary Tumor	Positive	LumA	0.6562	4.122
TCGA-BH-A1EO-01	TCGA-BH-A1EO-01	Primary Tumor	Positive	LumA	0.6528	4.006
TCGA-A8-A09V-01	TCGA-A8-A09V-01	Primary Tumor	Positive	LumA	0.6322	2.988
TCGA-A2-A0ET-01	TCGA-A2-A0ET-01	Primary Tumor	Positive	LumA	0.6245	3.714
TCGA-A8-A099-01	TCGA-A8-A099-01	Primary Tumor	Positive	LumA	0.6157	2.599
TCGA-A8-A083-01	TCGA-A8-A083-01	Primary Tumor	Positive	LumA	0.6036	2.365
TCGA-D8-A1JN-01	TCGA-D8-A1JN-01	Primary Tumor	Positive	LumA	0.6024	2.814
TCGA-A7-A3J0-01	TCGA-A7-A3J0-01	Primary Tumor	Positive	LumA	0.6007	4.013
TCGA-A8-A07J-01	TCGA-A8-A07J-01	Primary Tumor	Positive	LumA	0.546	4.633
TCGA-A2-A0EX-01	TCGA-A2-A0EX-01	Primary Tumor	Positive	LumA	0.5239	4.505
TCGA-E2-A1B5-01	TCGA-E2-A1B5-01	Primary Tumor	Positive	LumA	0.5128	2.324
TCGA-AO-A12B-01	TCGA-AO-A12B-01	Primary Tumor	Positive	LumA	0.5088	0
TCGA-D8-A27V-01	TCGA-D8-A27V-01	Primary Tumor	Positive	LumA	0.5054	4.367
TCGA-AQ-A04L-01	TCGA-AQ-A04L-01	Primary Tumor	Positive	LumA	0.4992	4.123
TCGA-A7-A0D9-01	TCGA-A7-A0D9-01	Primary Tumor	Positive	LumA	0.4974	5.434
TCGA-GM-A2DM-01	TCGA-GM-A2DM-01	Primary Tumor	Positive	LumA	0.4721	2.903
TCGA-AN-A046-01	TCGA-AN-A046-01	Primary Tumor	Positive	LumA	0.4632	2.73
TCGA-AN-A0FK-01	TCGA-AN-A0FK-01	Primary Tumor	Positive	LumA	0.4565	2.446
TCGA-E2-A15J-01	TCGA-E2-A15J-01	Primary Tumor	Positive	LumA	0.4366	0.7471
TCGA-E2-A1L8-01	TCGA-E2-A1L8-01	Primary Tumor	Positive	LumA	0.421	3.848
TCGA-A8-A08C-01	TCGA-A8-A08C-01	Primary Tumor	Positive	LumA	0.4207	1.453
TCGA-A8-A08T-01	TCGA-A8-A08T-01	Primary Tumor	Positive	LumA	0.4145	3.622
TCGA-A8-A06P-01	TCGA-A8-A06P-01	Primary Tumor	Positive	LumA	0.412	4.511
TCGA-D8-A1JS-01	TCGA-D8-A1JS-01	Primary Tumor	Positive	LumA	0.4039	1.664
TCGA-C8-A1HO-01	TCGA-C8-A1HO-01	Primary Tumor	Positive	LumA	0.3879	3.193
TCGA-AR-A24V-01	TCGA-AR-A24V-01	Primary Tumor	Positive	LumA	0.3836	4.831
TCGA-E9-A1NG-01	TCGA-E9-A1NG-01	Primary Tumor	Positive	LumA	0.3835	3.534
TCGA-A2-A0ER-01	TCGA-A2-A0ER-01	Primary Tumor	Positive	LumA	0.3801	3.807
TCGA-C8-A26Z-01	TCGA-C8-A26Z-01	Primary Tumor	Positive	LumA	0.378	3.676
TCGA-AR-A1AV-01	TCGA-AR-A1AV-01	Primary Tumor	Positive	LumA	0.3665	3.053
TCGA-BH-A0E7-01	TCGA-BH-A0E7-01	Primary Tumor	Positive	LumA	0.3648	2.384
TCGA-AO-A0J5-01	TCGA-AO-A0J5-01	Primary Tumor	Positive	LumA	0.3565	4.143
TCGA-AR-A0TR-01	TCGA-AR-A0TR-01	Primary Tumor	Positive	LumA	0.3502	1.695
TCGA-AQ-A1H2-01	TCGA-AQ-A1H2-01	Primary Tumor	Positive	LumA	0.323	4.491
TCGA-AO-A0J8-01	TCGA-AO-A0J8-01	Primary Tumor	Positive	LumA	0.3225	3.671
TCGA-AR-A0TZ-01	TCGA-AR-A0TZ-01	Primary Tumor	Positive	LumA	0.3095	4.241
TCGA-E2-A15M-01	TCGA-E2-A15M-01	Primary Tumor	Positive	LumA	0.2706	4.101
TCGA-B6-A0RM-01	TCGA-B6-A0RM-01	Primary Tumor	Positive	LumA	0	6.104
TCGA-D8-A27G-01	TCGA-D8-A27G-01	Primary Tumor	Positive	LumA	0	5.976
TCGA-BH-A0HK-01	TCGA-BH-A0HK-01	Primary Tumor	Positive	LumA	0	5.519
TCGA-AN-A03X-01	TCGA-AN-A03X-01	Primary Tumor	Positive	LumA	0	5.091
TCGA-E9-A1N5-01	TCGA-E9-A1N5-01	Primary Tumor	Positive	LumA	0	4.75
TCGA-BH-A1EY-01	TCGA-BH-A1EY-01	Primary Tumor	Positive	LumA	0	4.605
TCGA-BH-A0B8-01	TCGA-BH-A0B8-01	Primary Tumor	Positive	LumA	0	4.583
TCGA-EW-A1P6-01	TCGA-EW-A1P6-01	Primary Tumor	Positive	LumA	0	4.507
TCGA-D8-A27T-01	TCGA-D8-A27T-01	Primary Tumor	Positive	LumA	0	4.443
TCGA-C8-A133-01	TCGA-C8-A133-01	Primary Tumor	Positive	LumA	0	4.387
TCGA-BH-A1F5-01	TCGA-BH-A1F5-01	Primary Tumor	Positive	LumA	0	4.34
TCGA-A8-A09T-01	TCGA-A8-A09T-01	Primary Tumor	Positive	LumA	0	4.237
TCGA-D8-A1XO-01	TCGA-D8-A1XO-01	Primary Tumor	Positive	LumA	0	4.226
TCGA-B6-A0IM-01	TCGA-B6-A0IM-01	Primary Tumor	Positive	LumA	0	4.131
TCGA-A2-A0EU-01	TCGA-A2-A0EU-01	Primary Tumor	Positive	LumA	0	4.106
TCGA-A2-A04V-01	TCGA-A2-A04V-01	Primary Tumor	Positive	LumA	0	4.019
TCGA-GM-A2DL-01	TCGA-GM-A2DL-01	Primary Tumor	Positive	LumA	0	3.979
TCGA-A2-A0CS-01	TCGA-A2-A0CS-01	Primary Tumor	Positive	LumA	0	3.872
TCGA-A2-A0CT-01	TCGA-A2-A0CT-01	Primary Tumor	Positive	LumA	0	3.656
TCGA-E9-A3Q9-01	TCGA-E9-A3Q9-01	Primary Tumor	Positive	LumA	0	3.548
TCGA-D8-A1XC-01	TCGA-D8-A1XC-01	Primary Tumor	Positive	LumA	0	3.506
TCGA-B6-A2IU-01	TCGA-B6-A2IU-01	Primary Tumor	Positive	LumA	0	3.143
TCGA-A8-A09K-01	TCGA-A8-A09K-01	Primary Tumor	Positive	LumA	0	2.862
TCGA-AR-A1AS-01	TCGA-AR-A1AS-01	Primary Tumor	Positive	LumA	0	2.823
TCGA-A8-A07B-01	TCGA-A8-A07B-01	Primary Tumor	Positive	LumA	0	2.653
TCGA-D8-A1X9-01	TCGA-D8-A1X9-01	Primary Tumor	Positive	LumA	0	2.319
TCGA-B6-A0IC-01	TCGA-B6-A0IC-01	Primary Tumor	Positive	LumA	0	2.045
TCGA-BH-A1FG-01	TCGA-BH-A1FG-01	Primary Tumor	Positive	LumA	0	1.982
TCGA-E2-A15G-01	TCGA-E2-A15G-01	Primary Tumor	Positive	LumA	0	1.799
TCGA-D8-A1XV-01	TCGA-D8-A1XV-01	Primary Tumor	Positive	LumA	0	1.557
TCGA-E2-A156-01	TCGA-E2-A156-01	Primary Tumor	Positive	LumA	0	0
TCGA-B6-A0RQ-01	TCGA-B6-A0RQ-01	Primary Tumor	Positive	Normal	7.892	3.028
TCGA-A1-A0SB-01	TCGA-A1-A0SB-01	Primary Tumor	Positive	Normal	7.699	3.738
TCGA-AC-A2FK-01	TCGA-AC-A2FK-01	Primary Tumor	Positive	Normal	6.003	2.966
TCGA-A2-A0YK-01	TCGA-A2-A0YK-01	Primary Tumor	Positive	Normal	5.805	5.143
TCGA-EW-A1PG-01	TCGA-EW-A1PG-01	Primary Tumor	Positive	Normal	5.55	5.349
TCGA-AO-A1KO-01	TCGA-AO-A1KO-01	Primary Tumor	Positive	Normal	5.253	3.61
TCGA-AO-A03T-01	TCGA-AO-A03T-01	Primary Tumor	Positive	Normal	5.039	3.58
TCGA-AR-A2LQ-01	TCGA-AR-A2LQ-01	Primary Tumor	Positive	Normal	4.885	5.358
TCGA-AO-A03R-01	TCGA-AO-A03R-01	Primary Tumor	Positive	Normal	4.483	4.128
TCGA-A2-A25A-01	TCGA-A2-A25A-01	Primary Tumor	Positive	Normal	4.15	5.422
TCGA-AR-A1AO-01	TCGA-AR-A1AO-01	Primary Tumor	Positive	Normal	3.919	4.254
TCGA-E2-A108-01	TCGA-E2-A108-01	Primary Tumor	Positive	Normal	3.805	4.666
TCGA-A2-A0CZ-01	TCGA-A2-A0CZ-01	Primary Tumor	Positive	Normal	3.459	4.822
TCGA-A8-A08H-01	TCGA-A8-A08H-01	Primary Tumor	Positive	Normal	2.561	4.152
TCGA-A2-A0CL-01	TCGA-A2-A0CL-01	Primary Tumor	Positive	Normal	0	5.156
TCGA-GM-A3XG-01	TCGA-GM-A3XG-01	Primary Tumor	Positive		9.251	3.496
TCGA-E2-A14U-01	TCGA-E2-A14U-01	Primary Tumor	Positive		8.472	3.642
TCGA-W8-A86G-01	TCGA-W8-A86G-01	Primary Tumor	Positive		8.28	3.911
TCGA-Z7-A8R5-01	TCGA-Z7-A8R5-01	Primary Tumor	Positive		7.802	3.507
TCGA-A7-A5ZX-01	TCGA-A7-A5ZX-01	Primary Tumor	Positive		7.622	5.671
TCGA-A2-A4RY-01	TCGA-A2-A4RY-01	Primary Tumor	Positive		7.599	4.291
TCGA-LL-A73Z-01	TCGA-LL-A73Z-01	Primary Tumor	Positive		7.557	4.396
TCGA-BH-A28O-01	TCGA-BH-A28O-01	Primary Tumor	Positive		7.051	5.388
TCGA-AC-A3TM-01	TCGA-AC-A3TM-01	Primary Tumor	Positive		6.986	4.515
TCGA-D8-A3Z5-01	TCGA-D8-A3Z5-01	Primary Tumor	Positive		6.792	3.786
TCGA-OL-A5RV-01	TCGA-OL-A5RV-01	Primary Tumor	Positive		6.654	3.454
TCGA-OL-A5RX-01	TCGA-OL-A5RX-01	Primary Tumor	Positive		6.619	3.961
TCGA-A7-A426-01	TCGA-A7-A426-01	Primary Tumor	Positive		6.519	4.725
TCGA-LD-A66U-01	TCGA-LD-A66U-01	Primary Tumor	Positive		6.246	6.078
TCGA-GM-A5PV-01	TCGA-GM-A5PV-01	Primary Tumor	Positive		6.2	3.474
TCGA-BH-A42V-01	TCGA-BH-A42V-01	Primary Tumor	Positive		6.117	5.661
TCGA-AC-A3QQ-01	TCGA-AC-A3QQ-01	Primary Tumor	Positive		6.115	3.632
TCGA-A2-A0CR-01	TCGA-A2-A0CR-01	Primary Tumor	Positive		5.966	4.746
TCGA-HN-A2OB-01	TCGA-HN-A2OB-01	Primary Tumor	Positive		5.958	6.063
TCGA-AR-A1AM-01	TCGA-AR-A1AM-01	Primary Tumor	Positive		5.864	4.575
TCGA-E9-A3X8-01	TCGA-E9-A3X8-01	Primary Tumor	Positive		5.863	5.307
TCGA-3C-AALK-01	TCGA-3C-AALK-01	Primary Tumor	Positive		5.754	5.402
TCGA-LD-A74U-01	TCGA-LD-A74U-01	Primary Tumor	Positive		5.725	4.928
TCGA-AC-A3QP-01	TCGA-AC-A3QP-01	Primary Tumor	Positive		5.685	4.407
TCGA-OL-A6VQ-01	TCGA-OL-A6VQ-01	Primary Tumor	Positive		5.569	5.752
TCGA-A7-A5ZW-01	TCGA-A7-A5ZW-01	Primary Tumor	Positive		5.47	5.861
TCGA-S3-AA11-01	TCGA-S3-AA11-01	Primary Tumor	Positive		5.462	4.615
TCGA-LL-A440-01	TCGA-LL-A440-01	Primary Tumor	Positive		5.235	6.376
TCGA-AC-A6NO-01	TCGA-AC-A6NO-01	Primary Tumor	Positive		5.224	3.639
TCGA-BH-A8G0-01	TCGA-BH-A8G0-01	Primary Tumor	Positive		5.17	5.322
TCGA-A2-A4S1-01	TCGA-A2-A4S1-01	Primary Tumor	Positive		5.022	4.678
TCGA-AO-A0JB-01	TCGA-AO-A0JB-01	Primary Tumor	Positive		5.021	2.332
TCGA-EW-A424-01	TCGA-EW-A424-01	Primary Tumor	Positive		4.998	4.777
TCGA-A7-A425-01	TCGA-A7-A425-01	Primary Tumor	Positive		4.994	5.768
TCGA-AC-A3W7-01	TCGA-AC-A3W7-01	Primary Tumor	Positive		4.994	4.823
TCGA-D8-A4Z1-01	TCGA-D8-A4Z1-01	Primary Tumor	Positive		4.943	5.854
TCGA-A2-A0CO-01	TCGA-A2-A0CO-01	Primary Tumor	Positive		4.938	4.543
TCGA-BH-A8FZ-01	TCGA-BH-A8FZ-01	Primary Tumor	Positive		4.906	3.923
TCGA-LL-A5YN-01	TCGA-LL-A5YN-01	Primary Tumor	Positive		4.761	2.813
TCGA-AC-A3TN-01	TCGA-AC-A3TN-01	Primary Tumor	Positive		4.554	4.243
TCGA-AR-A2LJ-01	TCGA-AR-A2LJ-01	Primary Tumor	Positive		4.528	6.566
TCGA-OL-A66L-01	TCGA-OL-A66L-01	Primary Tumor	Positive		4.514	6.086
TCGA-OK-A5Q2-01	TCGA-OK-A5Q2-01	Primary Tumor	Positive		4.503	4.312
TCGA-AR-A5QP-01	TCGA-AR-A5QP-01	Primary Tumor	Positive		4.476	5.688
TCGA-OL-A6VR-01	TCGA-OL-A6VR-01	Primary Tumor	Positive		4.459	3.078
TCGA-AC-A3YI-01	TCGA-AC-A3YI-01	Primary Tumor	Positive		4.452	6.134
TCGA-D8-A3Z6-01	TCGA-D8-A3Z6-01	Primary Tumor	Positive		4.391	3.647
TCGA-MS-A51U-01	TCGA-MS-A51U-01	Primary Tumor	Positive		4.267	5.723
TCGA-E2-A576-01	TCGA-E2-A576-01	Primary Tumor	Positive		4.238	5.439
TCGA-OL-A5RY-01	TCGA-OL-A5RY-01	Primary Tumor	Positive		4.236	5.485
TCGA-OL-A5DA-01	TCGA-OL-A5DA-01	Primary Tumor	Positive		4.104	3.549
TCGA-E2-A572-01	TCGA-E2-A572-01	Primary Tumor	Positive		4.044	4.257
TCGA-A7-A4SB-01	TCGA-A7-A4SB-01	Primary Tumor	Positive		3.885	5.109
TCGA-LL-A7T0-01	TCGA-LL-A7T0-01	Primary Tumor	Positive		3.873	3.552
TCGA-V7-A7HQ-01	TCGA-V7-A7HQ-01	Primary Tumor	Positive		3.8	5.687
TCGA-LL-A5YL-01	TCGA-LL-A5YL-01	Primary Tumor	Positive		3.772	5.521
TCGA-AR-A5QM-01	TCGA-AR-A5QM-01	Primary Tumor	Positive		3.751	5.659
TCGA-EW-A1IZ-01	TCGA-EW-A1IZ-01	Primary Tumor	Positive		3.744	3.812
TCGA-OL-A66K-01	TCGA-OL-A66K-01	Primary Tumor	Positive		3.703	5.021
TCGA-AC-A8OS-01	TCGA-AC-A8OS-01	Primary Tumor	Positive		3.684	5.421
TCGA-LL-A7SZ-01	TCGA-LL-A7SZ-01	Primary Tumor	Positive		3.683	4.356
TCGA-A2-A4S2-01	TCGA-A2-A4S2-01	Primary Tumor	Positive		3.68	4.149
TCGA-B6-A401-01	TCGA-B6-A401-01	Primary Tumor	Positive		3.659	4.511
TCGA-LL-A6FP-01	TCGA-LL-A6FP-01	Primary Tumor	Positive		3.596	1.319
TCGA-GM-A3XN-01	TCGA-GM-A3XN-01	Primary Tumor	Positive		3.585	5.075
TCGA-AC-A5XU-01	TCGA-AC-A5XU-01	Primary Tumor	Positive		3.523	4.1
TCGA-AC-A5XS-01	TCGA-AC-A5XS-01	Primary Tumor	Positive		3.488	5.126
TCGA-E9-A6HE-01	TCGA-E9-A6HE-01	Primary Tumor	Positive		3.455	4.937
TCGA-LL-A5YP-01	TCGA-LL-A5YP-01	Primary Tumor	Positive		3.391	4.687
TCGA-LD-A7W6-01	TCGA-LD-A7W6-01	Primary Tumor	Positive		3.332	4.233
TCGA-LL-A5YM-01	TCGA-LL-A5YM-01	Primary Tumor	Positive		3.194	4.223
TCGA-LL-A8F5-01	TCGA-LL-A8F5-01	Primary Tumor	Positive		3.149	1.189
TCGA-GM-A5PX-01	TCGA-GM-A5PX-01	Primary Tumor	Positive		3.14	4.258
TCGA-A7-A13H-01	TCGA-A7-A13H-01	Primary Tumor	Positive		3.11	3.721
TCGA-Z7-A8R6-01	TCGA-Z7-A8R6-01	Primary Tumor	Positive		3.054	3.003
TCGA-OL-A66O-01	TCGA-OL-A66O-01	Primary Tumor	Positive		3.046	5.488
TCGA-BH-A8FY-01	TCGA-BH-A8FY-01	Primary Tumor	Positive		2.937	1.562
TCGA-AC-A3W6-01	TCGA-AC-A3W6-01	Primary Tumor	Positive		2.864	5.405
TCGA-PE-A5DE-01	TCGA-PE-A5DE-01	Primary Tumor	Positive		2.852	3.514
TCGA-A2-A0CK-01	TCGA-A2-A0CK-01	Primary Tumor	Positive		2.82	4.434
TCGA-OL-A5RU-01	TCGA-OL-A5RU-01	Primary Tumor	Positive		2.817	4.045
TCGA-4H-AAAK-01	TCGA-4H-AAAK-01	Primary Tumor	Positive		2.799	5.139
TCGA-E2-A15F-01	TCGA-E2-A15F-01	Primary Tumor	Positive		2.79	4.928
TCGA-WT-AB41-01	TCGA-WT-AB41-01	Primary Tumor	Positive		2.705	5.838
TCGA-AQ-A7U7-01	TCGA-AQ-A7U7-01	Primary Tumor	Positive		2.693	4.722
TCGA-AR-A5QN-01	TCGA-AR-A5QN-01	Primary Tumor	Positive		2.69	5.206
TCGA-BH-AB28-01	TCGA-BH-AB28-01	Primary Tumor	Positive		2.628	5.23
TCGA-A2-A3XV-01	TCGA-A2-A3XV-01	Primary Tumor	Positive		2.623	2.622
TCGA-EW-A6S9-01	TCGA-EW-A6S9-01	Primary Tumor	Positive		2.578	5.135
TCGA-A8-A07Z-01	TCGA-A8-A07Z-01	Primary Tumor	Positive		2.564	3.73
TCGA-LD-A7W5-01	TCGA-LD-A7W5-01	Primary Tumor	Positive		2.538	5.012
TCGA-B6-A40B-01	TCGA-B6-A40B-01	Primary Tumor	Positive		2.536	4.591
TCGA-AC-A6IX-01	TCGA-AC-A6IX-01	Primary Tumor	Positive		2.521	4.57
TCGA-E9-A5FK-01	TCGA-E9-A5FK-01	Primary Tumor	Positive		2.518	4.618
TCGA-E2-A9RU-01	TCGA-E2-A9RU-01	Primary Tumor	Positive		2.516	3.885
TCGA-OL-A66N-01	TCGA-OL-A66N-01	Primary Tumor	Positive		2.507	5.957
TCGA-JL-A3YX-01	TCGA-JL-A3YX-01	Primary Tumor	Positive		2.497	5.072
TCGA-BH-A5J0-01	TCGA-BH-A5J0-01	Primary Tumor	Positive		2.494	5.231
TCGA-LL-A50Y-01	TCGA-LL-A50Y-01	Primary Tumor	Positive		2.476	3.371
TCGA-E2-A2P6-01	TCGA-E2-A2P6-01	Primary Tumor	Positive		2.473	3.246
TCGA-A2-A3XW-01	TCGA-A2-A3XW-01	Primary Tumor	Positive		2.393	6.16
TCGA-LL-A6FQ-01	TCGA-LL-A6FQ-01	Primary Tumor	Positive		2.389	2.297
TCGA-AC-A8OP-01	TCGA-AC-A8OP-01	Primary Tumor	Positive		2.362	5.202
TCGA-PE-A5DC-01	TCGA-PE-A5DC-01	Primary Tumor	Positive		2.282	3.082
TCGA-AC-A3YJ-01	TCGA-AC-A3YJ-01	Primary Tumor	Positive		2.275	5.307
TCGA-AC-A2QI-01	TCGA-AC-A2QI-01	Primary Tumor	Positive		2.267	4.643
TCGA-GM-A4E0-01	TCGA-GM-A4E0-01	Primary Tumor	Positive		2.224	6.218
TCGA-BH-A0B6-01	TCGA-BH-A0B6-01	Primary Tumor	Positive		2.195	4.513
TCGA-D8-A73W-01	TCGA-D8-A73W-01	Primary Tumor	Positive		2.119	1.97
TCGA-5L-AAT1-01	TCGA-5L-AAT1-01	Primary Tumor	Positive		2.091	4.445
TCGA-WT-AB44-01	TCGA-WT-AB44-01	Primary Tumor	Positive		2.09	4.801
TCGA-XX-A899-01	TCGA-XX-A899-01	Primary Tumor	Positive		2.053	5.215
TCGA-OL-A5S0-01	TCGA-OL-A5S0-01	Primary Tumor	Positive		2.015	4.857
TCGA-PE-A5DD-01	TCGA-PE-A5DD-01	Primary Tumor	Positive		1.993	3.878
TCGA-EW-A6SC-01	TCGA-EW-A6SC-01	Primary Tumor	Positive		1.978	5.052
TCGA-AC-A6IV-01	TCGA-AC-A6IV-01	Primary Tumor	Positive		1.949	4.97
TCGA-XX-A89A-01	TCGA-XX-A89A-01	Primary Tumor	Positive		1.939	6.165
TCGA-D8-A73X-01	TCGA-D8-A73X-01	Primary Tumor	Positive		1.932	5.355
TCGA-A7-A4SA-01	TCGA-A7-A4SA-01	Primary Tumor	Positive		1.91	4.217
TCGA-3C-AALI-01	TCGA-3C-AALI-01	Primary Tumor	Positive		1.895	3.454
TCGA-3C-AALJ-01	TCGA-3C-AALJ-01	Primary Tumor	Positive		1.895	3.243
TCGA-OL-A66J-01	TCGA-OL-A66J-01	Primary Tumor	Positive		1.889	5.28
TCGA-A7-A56D-01	TCGA-A7-A56D-01	Primary Tumor	Positive		1.876	4.85
TCGA-A2-A0EP-01	TCGA-A2-A0EP-01	Primary Tumor	Positive		1.871	4.859
TCGA-LL-A9Q3-01	TCGA-LL-A9Q3-01	Primary Tumor	Positive		1.819	5.454
TCGA-AC-A62V-01	TCGA-AC-A62V-01	Primary Tumor	Positive		1.806	4.389
TCGA-AC-A2FE-01	TCGA-AC-A2FE-01	Primary Tumor	Positive		1.797	5.213
TCGA-C8-A8HQ-01	TCGA-C8-A8HQ-01	Primary Tumor	Positive		1.771	3.727
TCGA-AC-A4ZE-01	TCGA-AC-A4ZE-01	Primary Tumor	Positive		1.746	4.153
TCGA-5L-AAT0-01	TCGA-5L-AAT0-01	Primary Tumor	Positive		1.743	5.888
TCGA-A7-A4SC-01	TCGA-A7-A4SC-01	Primary Tumor	Positive		1.725	4.353
TCGA-S3-AA14-01	TCGA-S3-AA14-01	Primary Tumor	Positive		1.702	4.727
TCGA-E2-A2P5-01	TCGA-E2-A2P5-01	Primary Tumor	Positive		1.69	4.343
TCGA-E2-A570-01	TCGA-E2-A570-01	Primary Tumor	Positive		1.651	5.435
TCGA-OL-A5D8-01	TCGA-OL-A5D8-01	Primary Tumor	Positive		1.617	3.35
TCGA-AC-A5EH-01	TCGA-AC-A5EH-01	Primary Tumor	Positive		1.614	5.275
TCGA-E2-A107-01	TCGA-E2-A107-01	Primary Tumor	Positive		1.577	3.261
TCGA-EW-A3E8-01	TCGA-EW-A3E8-01	Primary Tumor	Positive		1.574	5.007
TCGA-EW-A423-01	TCGA-EW-A423-01	Primary Tumor	Positive		1.571	3.466
TCGA-D8-A73U-01	TCGA-D8-A73U-01	Primary Tumor	Positive		1.562	4.615
TCGA-S3-A6ZG-01	TCGA-S3-A6ZG-01	Primary Tumor	Positive		1.522	3.518
TCGA-LL-A442-01	TCGA-LL-A442-01	Primary Tumor	Positive		1.495	4.061
TCGA-A2-A4RW-01	TCGA-A2-A4RW-01	Primary Tumor	Positive		1.494	3.506
TCGA-E2-A56Z-01	TCGA-E2-A56Z-01	Primary Tumor	Positive		1.487	4.435
TCGA-AC-A3W5-01	TCGA-AC-A3W5-01	Primary Tumor	Positive		1.403	4.95
TCGA-UL-AAZ6-01	TCGA-UL-AAZ6-01	Primary Tumor	Positive		1.377	2.838
TCGA-BH-A42T-01	TCGA-BH-A42T-01	Primary Tumor	Positive		1.375	4.806
TCGA-E2-A15T-01	TCGA-E2-A15T-01	Primary Tumor	Positive		1.361	1.632
TCGA-OL-A5RZ-01	TCGA-OL-A5RZ-01	Primary Tumor	Positive		1.342	3.678
TCGA-BH-A0HN-01	TCGA-BH-A0HN-01	Primary Tumor	Positive		1.304	4.223
TCGA-AC-A3BB-01	TCGA-AC-A3BB-01	Primary Tumor	Positive		1.291	5.973
TCGA-A8-A08A-01	TCGA-A8-A08A-01	Primary Tumor	Positive		1.291	4.243
TCGA-S3-AA0Z-01	TCGA-S3-AA0Z-01	Primary Tumor	Positive		1.245	0
TCGA-A7-A3RF-01	TCGA-A7-A3RF-01	Primary Tumor	Positive		1.239	4.591
TCGA-S3-A6ZH-01	TCGA-S3-A6ZH-01	Primary Tumor	Positive		1.176	2.775
TCGA-E9-A54Y-01	TCGA-E9-A54Y-01	Primary Tumor	Positive		1.128	2.248
TCGA-B6-A40C-01	TCGA-B6-A40C-01	Primary Tumor	Positive		1.069	4.782
TCGA-A2-A4S3-01	TCGA-A2-A4S3-01	Primary Tumor	Positive		1.054	2.968
TCGA-B6-A408-01	TCGA-B6-A408-01	Primary Tumor	Positive		1.037	4.019
TCGA-BH-A6R8-01	TCGA-BH-A6R8-01	Primary Tumor	Positive		1.025	4.08
TCGA-AC-A8OR-01	TCGA-AC-A8OR-01	Primary Tumor	Positive		0.9914	4.418
TCGA-A2-A3Y0-01	TCGA-A2-A3Y0-01	Primary Tumor	Positive		0.9892	2.959
TCGA-EW-A6SA-01	TCGA-EW-A6SA-01	Primary Tumor	Positive		0.9495	3.881
TCGA-BH-A0HL-01	TCGA-BH-A0HL-01	Primary Tumor	Positive		0.9265	5.567
TCGA-OL-A66H-01	TCGA-OL-A66H-01	Primary Tumor	Positive		0.875	4.02
TCGA-JL-A3YW-01	TCGA-JL-A3YW-01	Primary Tumor	Positive		0.7828	5.037
TCGA-AC-A3EH-01	TCGA-AC-A3EH-01	Primary Tumor	Positive		0.758	3.897
TCGA-S3-A6ZF-01	TCGA-S3-A6ZF-01	Primary Tumor	Positive		0.7286	4.299
TCGA-A2-A4RX-01	TCGA-A2-A4RX-01	Primary Tumor	Positive		0.705	2.76
TCGA-A2-A0CY-01	TCGA-A2-A0CY-01	Primary Tumor	Positive		0.6906	1.983
TCGA-5T-A9QA-01	TCGA-5T-A9QA-01	Primary Tumor	Positive		0.6069	0.8772
TCGA-A2-A4S0-01	TCGA-A2-A4S0-01	Primary Tumor	Positive		0.6057	4.114
TCGA-AR-A1AT-01	TCGA-AR-A1AT-01	Primary Tumor	Positive		0.6026	3.633
TCGA-E9-A54X-01	TCGA-E9-A54X-01	Primary Tumor	Positive		0.5816	4.11
TCGA-S3-AA17-01	TCGA-S3-AA17-01	Primary Tumor	Positive		0.5197	2.148
TCGA-AC-A62X-01	TCGA-AC-A62X-01	Primary Tumor	Positive		0.5022	0.7687
TCGA-BH-A5IZ-01	TCGA-BH-A5IZ-01	Primary Tumor	Positive		0.5021	4.799
TCGA-AC-A62Y-01	TCGA-AC-A62Y-01	Primary Tumor	Positive		0.4977	3.479
TCGA-A8-A09E-01	TCGA-A8-A09E-01	Primary Tumor	Positive		0.4725	3.839
TCGA-3C-AAAU-01	TCGA-3C-AAAU-01	Primary Tumor	Positive		0.4273	3.848
TCGA-AC-A7VB-01	TCGA-AC-A7VB-01	Primary Tumor	Positive		0.3704	3.571
TCGA-A7-A6VX-01	TCGA-A7-A6VX-01	Primary Tumor	Positive		0	4.498
TCGA-LQ-A4E4-01	TCGA-LQ-A4E4-01	Primary Tumor	Positive		0	3.849
TCGA-A7-A4SF-01	TCGA-A7-A4SF-01	Primary Tumor	Positive		0	3.003
TCGA-AQ-A54O-01	TCGA-AQ-A54O-01	Primary Tumor	Positive		0	2.419
TCGA-S3-AA12-01	TCGA-S3-AA12-01	Primary Tumor	Positive		0	2.377
TCGA-A8-A09Z-01	TCGA-A8-A09Z-01	Primary Tumor	Positive		0	1.775
TCGA-AC-A5EI-01	TCGA-AC-A5EI-01	Primary Tumor	Positive
