# Supplementary material for: Estrogen Receptor Downregulates Expression of PD-1/PD-L1 and Infiltration of CD8+ T Cells by Inhibiting IL-17 Signaling Transduction in Breast Cancer
Source: Front Oncol. 2020 Sep 25;10:582863. doi: 10.3389/fonc.2020.582863 (PMC7545792; doi:10.3389/fonc.2020.582863)
Supplement: Supplementary file 3 [file Table_3.XLSX]

## Sheet: Supplementary table 3
Supplementary table 3. Partial correlation coefficients and p-values in Figure 3.
gene	cancer	variable	partial Cor.	p value
IL17A	BRCA	Purity	-0.19953	2.15e-10
IL17A	BRCA-Basal	Purity	-0.332218	0.000119877
IL17A	BRCA-Luminal	Purity	-0.185911	1.23e-05
IL17F	BRCA	Purity	-0.0509873	0.107978
IL17F	BRCA-Basal	Purity	-0.185139	0.0356851
IL17F	BRCA-Luminal	Purity	0.0426198	0.320197
IL21	BRCA	Purity	-0.249107	1.54e-15
IL21	BRCA-Basal	Purity	-0.506925	8.79e-10
IL21	BRCA-Luminal	Purity	-0.235771	2.47e-08
IL22	BRCA	Purity	-0.0816392	0.00998757
IL22	BRCA-Basal	Purity	-0.032224	0.716959
IL22	BRCA-Luminal	Purity	-0.121897	0.00433856
IL26	BRCA	Purity	-0.275147	9.62e-19
IL26	BRCA-Basal	Purity	-0.498691	1.8e-09
IL26	BRCA-Luminal	Purity	-0.214423	4.24e-07
