# Supplementary material for: Estrogen Receptor Downregulates Expression of PD-1/PD-L1 and Infiltration of CD8+ T Cells by Inhibiting IL-17 Signaling Transduction in Breast Cancer
Source: Front Oncol. 2020 Sep 25;10:582863. doi: 10.3389/fonc.2020.582863 (PMC7545792; doi:10.3389/fonc.2020.582863)
Supplement: Supplementary file 4 [file Table_4.XLSX]

## Sheet: Supplementary table 4A
Supplementary table 4A. Original data for Figure 4A.
row.names(tT)	logFC	AveExpr	t	P.Value	adj.P.Val	B
ANAPC5	-0.0100351	3.36946	-0.355704	0.722134	0.737833	-7.77891
CASP3	-0.165785	3.79251	-4.62198	4.28e-06	8.55e-06	2.7251
CASP8	0.0917157	1.92083	1.97651	0.0483605	0.0622724	-5.89358
CCL11	-0.116888	-0.363806	-0.94152	0.346659	0.371908	-7.38998
CCL17	-0.859129	-0.407657	-6.24435	6.22e-10	1.62e-09	11.2865
CCL2	-0.66395	3.14256	-6.84679	1.29e-11	4.18e-11	15.0713
CCL20	-1.91209	-1.58717	-14.7438	8.88e-45	1.04e-43	90.6984
CCL7	-1.91395	-2.20645	-10.8063	1.45e-25	7.56e-25	46.832
CEBPB	-1.16118	4.56492	-17.3495	2.01e-59	1.89e-57	124.257
CHUK	0.138498	2.08293	3.55808	0.000390409	0.000643832	-1.55388
CSF2	-1.23997	-3.99252	-10.0681	3.22e-22	1.51e-21	39.3159
CSF3	0.00508726	-4.96908	0.0275486	0.97803	0.97803	-7.64076
CXCL1	-2.4503	-1.33443	-15.218	2.91e-47	4.56e-46	96.3902
CXCL10	-1.5008	4.29583	-11.0061	9.94e-27	5.5e-26	49.4166
CXCL2	-0.960087	-0.639187	-6.41006	2.21e-10	6.28e-10	12.2944
CXCL3	-1.47268	-3.36217	-11.5951	2.96e-29	1.86e-28	55.1953
CXCL5	-2.79546	-3.65378	-16.026	2.32e-51	5.55e-50	105.801
CXCL6	-1.6609	-4.0086	-10.2314	3.11e-23	1.54e-22	41.5113
CXCL8	-1.69314	-0.154539	-11.9391	6.98e-31	4.69e-30	58.9031
DEFB4A	-2.10268	-2.90487	-3.74322	0.000353571	0.000604285	-0.241864
DEFB4B	-0.818813	-3.10085	-0.951132	0.356545	0.376576	-5.48008
ELAVL1	-0.22697	3.84136	-9.48108	1.64e-20	7.36e-20	35.2412
FADD	0.177315	2.77526	2.73035	0.00643357	0.00930394	-4.13009
FOS	0.851291	5.30104	6.75983	2.3e-11	7.2e-11	14.5052
FOSB	0.88275	1.877	5.63586	2.24e-08	5.4e-08	7.79288
FOSL1	-1.68157	0.0571302	-16.2961	2.37e-53	1.11e-51	110.339
GSK3B	0.0295378	3.47944	0.754849	0.45051	0.470533	-7.55747
HSP90AA1	-0.144382	8.05844	-2.76762	0.00574685	0.00844068	-4.02843
HSP90AB1	-0.255534	9.12681	-5.87853	5.57e-09	1.38e-08	9.14599
HSP90B1	-0.342874	7.56494	-9.16043	2.67e-19	1.14e-18	32.4846
IFNG	-1.31945	-2.83738	-8.54885	5.13e-17	1.93e-16	27.3443
IKBKB	0.879386	2.93754	15.1457	5.57e-47	7.48e-46	95.7388
IKBKE	-0.305966	2.17731	-4.89246	1.15e-06	2.41e-06	3.98367
IKBKG	-0.0568418	0.412451	-1.2052	0.228399	0.258668	-7.11679
IL13	-0.624183	-5.93167	-5.22121	2.35e-07	5.14e-07	5.68517
IL17A	-0.388048	-5.75574	-1.68648	0.0937273	0.11442	-5.64543
IL17B	0.178544	-2.07691	1.24997	0.211595	0.245554	-7.05245
IL17C	-0.369001	-4.69054	-2.77276	0.00569533	0.00844068	-3.90386
IL17D	0.222848	-1.53465	3.03386	0.00247439	0.00387655	-3.26264
IL17F	-0.476421	-5.43673	-2.69433	0.00790322	0.0110881	-3.48398
IL17RA	-0.112154	2.00431	-2.9733	0.00301398	0.00456959	-3.44299
IL17RB	0.43519	2.461	4.92911	9.61e-07	2.05e-06	4.15948
IL17RC	-0.0580098	3.40967	-1.06346	0.287821	0.318296	-7.27728
IL17RE	-0.594957	1.54064	-5.47994	5.34e-08	1.22e-07	6.95175
IL1B	-0.405967	0.0184333	-3.88528	0.000108669	0.00019644	-0.352875
IL25	0.458874	-5.15731	3.5108	0.000481722	0.000780722	-1.35765
IL4	0.471873	-4.17634	4.31595	1.79e-05	3.37e-05	1.58119
IL5	0.269627	-5.33413	2.43199	0.0152559	0.0204865	-4.68771
IL6	-0.82381	-1.0775	-5.25514	1.8e-07	4.02e-07	5.77965
JUN	0.0946193	5.60682	1.21074	0.226271	0.258668	-7.11011
JUND	0.349326	6.17047	5.49357	4.95e-08	1.16e-07	7.02439
LCN2	-2.68368	1.06682	-13.0514	3.86e-36	3.3e-35	70.9274
MAP3K7	-0.17436	2.83685	-4.33286	1.61e-05	3.1e-05	1.4558
MAPK1	-0.0407388	3.62727	-0.990341	0.322237	0.352213	-7.35225
MAPK10	0.264459	-1.22256	2.12815	0.0335587	0.0438127	-5.58378
MAPK11	0.0188839	1.88778	0.272784	0.785074	0.793515	-7.80495
MAPK12	-0.330914	-0.691884	-3.94752	8.43e-05	0.000155317	-0.11277
MAPK13	0.183551	3.77833	3.77497	0.000169072	0.000299863	-0.769259
MAPK14	-0.123199	3.28056	-3.56441	0.000381222	0.000639909	-1.53163
MAPK15	0.466774	1.31484	3.06133	0.00226005	0.00360077	-3.17984
MAPK3	0.553582	4.52371	13.2785	2.75e-37	2.59e-36	73.5454
MAPK4	-3.09057	-4.16003	-16.0185	2.36e-51	5.55e-50	105.782
MAPK6	-0.236228	2.95778	-4.67991	3.25e-06	6.64e-06	2.9889
MAPK7	-0.243246	1.70967	-6.31534	3.99e-10	1.1e-09	11.7157
MAPK8	0.0238569	1.95802	0.574401	0.56582	0.584474	-7.67728
MAPK9	0.502388	2.81317	12.1508	7.28e-32	5.26e-31	61.1465
MMP1	-2.24423	1.54439	-11.1565	2.22e-27	1.3e-26	50.9027
MMP13	0.176304	1.78822	0.938572	0.348169	0.371908	-7.40019
MMP3	-0.228177	1.82784	-1.44776	0.147986	0.173883	-6.7952
MMP9	-0.870846	4.31687	-6.05908	1.91e-09	4.85e-09	10.1874
MUC5AC	-0.465382	-6.9069	-1.96702	0.0495304	0.0629169	-5.79105
MUC5B	-1.61683	-0.539739	-6.24552	6.15e-10	1.62e-09	11.294
NFKB1	0.0886038	3.43255	1.93488	0.0532752	0.0667716	-5.97464
NFKBIA	0.0803396	5.6159	1.68105	0.0930537	0.11442	-6.43187
PTGS2	-1.33156	-1.58802	-9.01876	8.96e-19	3.51e-18	31.2912
RELA	-0.0776219	4.22604	-2.60483	0.00932313	0.0128879	-4.46247
S100A7	-2.25676	0.846352	-6.55931	9.33e-11	2.74e-10	13.1909
S100A7A	-1.52954	-3.57189	-4.50138	8.2e-06	1.61e-05	2.32434
S100A8	-3.0338	2.08173	-15.4031	2.21e-48	4.16e-47	98.9481
S100A9	-2.73712	4.90008	-14.1447	1.13e-41	1.18e-40	83.589
SRSF1	-0.0610561	5.93637	-2.33795	0.0195785	0.0259208	-5.1178
TAB2	-0.0756582	4.21434	-1.58138	0.114094	0.137498	-6.59394
TAB3	0.473384	1.80309	9.14551	3.04e-19	1.24e-18	32.3583
TBK1	0.295865	2.98012	8.13472	1.17e-15	4.22e-15	24.2164
TNF	-0.908919	-0.212504	-7.75045	2.17e-14	7.56e-14	21.3408
TNFAIP3	-0.571385	2.64645	-7.29481	5.92e-13	1.99e-12	18.0919
TRADD	-0.144676	2.60762	-2.48909	0.0129622	0.0176587	-4.75525
TRAF2	-0.0709226	3.03182	-1.48868	0.136874	0.162863	-6.73584
TRAF3	-0.0555534	1.87125	-1.16958	0.24244	0.271302	-7.15901
TRAF3IP2	-0.314478	2.47055	-6.57298	7.78e-11	2.36e-10	13.3113
TRAF4	-0.168045	4.26274	-2.98524	0.00289979	0.00446853	-3.40775
TRAF5	0.808236	2.05111	12.2773	1.87e-32	1.46e-31	62.497
TRAF6	0.116956	1.52668	2.66888	0.00772889	0.0110078	-4.29479
USP25	-0.184279	2.51793	-3.6744	0.000250558	0.000436157	-1.13871

## Sheet: Supplementary table 4B
Supplementary table 4B. Original data for Figure 4B.
row.names(tT)	logFC	AveExpr	t	P.Value	adj.P.Val	B
ANAPC5	-0.0506873	3.37395	-1.42157	0.155559	0.176175	-7.03813
CASP3	-0.132419	3.8298	-3.03576	0.00248086	0.0037238	-3.46584
CASP8	0.240354	1.93223	4.28499	2.06e-05	4.03e-05	1.02697
CCL11	0.180799	-0.4033	1.21823	0.223516	0.238756	-7.30256
CCL17	-0.676357	-0.758882	-4.04124	5.87e-05	0.000106028	0.0404571
CCL2	-0.752735	3.06711	-6.33094	4.16e-10	1.09e-09	11.4897
CCL20	-2.42476	-1.68174	-15.4541	5.5e-47	8.62e-46	95.6599
CCL7	-2.32399	-2.24684	-10.6985	1.29e-24	6.67e-24	44.5113
CEBPB	-1.56355	4.39372	-20.8635	7.79e-77	2.44e-75	164.166
CHUK	0.160088	2.18249	3.5278	0.000444101	0.000759008	-1.87323
CSF2	-1.32933	-4.15892	-9.43347	2.2e-19	9.4e-19	32.693
CSF3	-0.230931	-5.3073	-1.0355	0.300972	0.310894	-7.26982
CXCL1	-3.06569	-1.69183	-16.4784	3.34e-52	6.27e-51	107.631
CXCL10	-1.63538	4.26692	-9.70121	4.62e-21	2.07e-20	36.3366
CXCL2	-1.35874	-0.989034	-7.68987	4.58e-14	1.44e-13	20.4303
CXCL3	-2.16385	-3.59627	-14.9177	3.96e-44	4.65e-43	89.1181
CXCL5	-4.09983	-3.77947	-21.1622	3.06e-77	1.44e-75	165.132
CXCL6	-2.1162	-4.27824	-11.4575	1.23e-27	6.83e-27	51.4216
CXCL8	-1.87659	-0.270844	-10.5653	1.92e-24	9.03e-24	44.0501
DEFB4A	-1.4641	-3.35648	-2.60782	0.0116109	0.0158178	-3.67602
DEFB4B	-1.69364	-3.43439	-2.80697	0.0147991	0.0195932	-3.10019
ELAVL1	-0.347499	3.86304	-12.0045	1.56e-30	9.78e-30	57.9675
FADD	0.259471	2.7367	3.03892	0.00245531	0.0037238	-3.45636
FOS	1.08247	5.13209	6.93988	8.39e-12	2.46e-11	15.3104
FOSB	1.15616	1.6497	6.10962	1.59e-09	3.94e-09	10.1792
FOSL1	-2.15237	-0.160826	-18.1535	1.73e-61	4.06e-60	128.93
GSK3B	0.0614737	3.6014	1.46214	0.144115	0.165204	-6.97978
HSP90AA1	-0.100226	8.17633	-1.61497	0.10673	0.126487	-6.7453
HSP90AB1	-0.269212	9.17694	-5.0549	5.4e-07	1.15e-06	4.52286
HSP90B1	-0.421348	7.61245	-9.21856	2.88e-19	1.08e-18	32.2496
IFNG	-1.65324	-2.91758	-8.55133	8.04e-17	2.8e-16	26.7297
IKBKB	0.909197	2.95049	12.6974	1.19e-33	1.12e-32	65.1003
IKBKE	-0.451573	2.11644	-5.90556	5.29e-09	1.27e-08	9.00834
IKBKG	0.0160388	0.320636	0.293703	0.769064	0.777334	-8.0044
IL13	-0.622676	-6.12623	-4.29687	2.09e-05	4.03e-05	1.17725
IL17A	-0.96181	-5.75291	-3.68573	0.000351798	0.000612389	-0.860074
IL17B	0.204944	-2.36481	1.22637	0.220445	0.238182	-7.28358
IL17C	-0.349479	-4.77713	-2.05934	0.0399528	0.0507508	-5.80664
IL17D	0.143263	-1.60999	1.61075	0.107649	0.126487	-6.75209
IL17F	-0.555981	-5.53251	-2.74268	0.00723361	0.0101487	-3.6185
IL17RA	-0.17515	2.00837	-3.74841	0.000191402	0.000339467	-1.08408
IL17RB	0.203099	2.59211	1.93054	0.0539107	0.0675681	-6.18803
IL17RC	-0.205242	3.27948	-3.18055	0.0015294	0.00243668	-3.02132
IL17RE	-0.918401	1.31233	-6.7404	3.12e-11	8.61e-11	14.0245
IL1B	-0.705584	0.0826577	-5.5465	4.02e-08	9.22e-08	7.03664
IL25	0.435383	-5.29345	2.80508	0.00526624	0.00770044	-3.75256
IL4	0.302404	-4.35276	2.15553	0.0315403	0.0406135	-5.44737
IL5	0.273971	-5.37375	1.88603	0.0598289	0.0730379	-6.05722
IL6	-1.31642	-1.30922	-6.93605	8.63e-12	2.46e-11	15.2857
JUN	0.179149	5.39	1.91689	0.0556247	0.068799	-6.21415
JUND	0.446511	5.95866	6.59079	8.16e-11	2.19e-10	13.0819
LCN2	-3.01575	0.787752	-11.7606	1.98e-29	1.17e-28	55.4473
MAP3K7	-0.249761	2.9068	-5.55077	3.93e-08	9.22e-08	7.05941
MAPK1	-0.0574249	3.75967	-1.35203	0.176766	0.19781	-7.13436
MAPK10	0.424504	-1.29563	2.75184	0.00606676	0.00864053	-4.27875
MAPK11	0.0896357	1.65628	1.11712	0.264297	0.279145	-7.42389
MAPK12	-0.552601	-0.842811	-5.32148	1.35e-07	2.96e-07	5.85912
MAPK13	0.164366	3.79688	2.79473	0.00532477	0.00770044	-4.16098
MAPK14	-0.170207	3.35443	-4.16693	3.44e-05	6.47e-05	0.539335
MAPK15	0.201143	1.13657	1.1012	0.271155	0.283206	-7.44151
MAPK3	0.630552	4.49716	12.0102	1.47e-30	9.78e-30	58.0254
MAPK4	-4.63757	-4.24963	-21.2661	1.1e-77	1.03e-75	166.155
MAPK6	-0.225534	3.07103	-4.15476	3.62e-05	6.68e-05	0.4898
MAPK7	-0.384142	1.63005	-8.5045	9.57e-17	3.21e-16	26.5119
MAPK8	-0.12296	2.05008	-2.55735	0.0107396	0.0148459	-4.79047
MAPK9	0.713277	2.89851	15.0021	8.96e-45	1.2e-43	90.5831
MMP1	-2.23064	1.57358	-9.22265	2.78e-19	1.08e-18	32.2835
MMP13	1.02107	1.8631	4.44226	1.02e-05	2.09e-05	1.69671
MMP3	0.0440762	1.68624	0.228081	0.819645	0.819645	-8.02106
MMP9	-0.934534	4.18234	-5.49392	5.36e-08	1.2e-07	6.75744
MUC5AC	-0.101167	-7.01204	-0.352971	0.72424	0.739984	-7.8685
MUC5B	-2.40709	-0.608906	-7.60815	8.23e-14	2.5e-13	19.8533
NFKB1	0.0834468	3.48486	1.49432	0.135505	0.157253	-6.93233
NFKBIA	0.0723406	5.54986	1.22645	0.220407	0.238182	-7.29596
PTGS2	-2.08773	-1.62669	-12.0418	1.07e-30	8.36e-30	58.3448
RELA	-0.119486	4.20602	-3.13629	0.00177669	0.00278347	-3.15936
S100A7	-2.1216	0.368346	-5.05217	5.75e-07	1.2e-06	4.52632
S100A7A	-1.40287	-3.96919	-3.4249	0.000679483	0.00112055	-2.01141
S100A8	-3.11978	1.69954	-13.8126	6.76e-39	7.06e-38	77.1132
S100A9	-2.73538	4.50364	-12.2122	1.88e-31	1.61e-30	60.0704
SRSF1	-0.0782161	5.99603	-2.51464	0.0121199	0.0162753	-4.8979
TAB2	-0.0982607	4.34055	-1.79884	0.0724386	0.0872978	-6.43255
TAB3	0.586044	1.9571	10.6029	1.35e-24	6.67e-24	44.4012
TBK1	0.355804	3.10066	9.23175	2.57e-19	1.05e-18	32.3591
TNF	-1.27671	-0.224136	-8.95199	2.63e-18	9.51e-18	30.064
TNFAIP3	-0.714114	2.60887	-7.74077	3.14e-14	1.02e-13	20.8017
TRADD	-0.0749351	2.33792	-1.24758	0.212569	0.235077	-7.26987
TRAF2	-0.162656	2.88982	-3.03394	0.00249574	0.0037238	-3.47132
TRAF3	-0.201803	1.91113	-3.44494	0.00060239	0.00101115	-2.15764
TRAF3IP2	-0.351537	2.42488	-6.12621	1.44e-09	3.66e-09	10.276
TRAF4	-0.21987	4.14533	-3.33657	0.000889241	0.00144118	-2.51974
TRAF5	0.950248	2.14137	12.0304	1.2e-30	8.66e-30	58.2298
TRAF6	0.113199	1.6883	2.43531	0.0151071	0.0197232	-5.09274
USP25	-0.248606	2.61368	-4.28054	2.1e-05	4.03e-05	1.00835
