# Supplementary material for: Estrogen Receptor Downregulates Expression of PD-1/PD-L1 and Infiltration of CD8+ T Cells by Inhibiting IL-17 Signaling Transduction in Breast Cancer
Source: Front Oncol. 2020 Sep 25;10:582863. doi: 10.3389/fonc.2020.582863 (PMC7545792; doi:10.3389/fonc.2020.582863)
Supplement: Supplementary file 5 [file Table_5.XLSX]

## Sheet: Supplementary table 5
Supplementary table 5. Original data for Figure 5.
sample	sample ID	sample type	ER status	PAM50 subtype	IL-17A	IL-17A status	IL-17F	IL-17F status	PD-1	PD-L1
TCGA-B6-A0I9-01	TCGA-B6-A0I9-01	Primary Tumor	Indeterminate	Her2	0	Negative	0	Negative	3.998	4.638
TCGA-BH-A18R-01	TCGA-BH-A18R-01	Primary Tumor	Indeterminate	Her2	0	Negative	0	Negative	3.125	4.523
TCGA-C8-A26X-01	TCGA-C8-A26X-01	Primary Tumor	Negative	Her2	1.505	Positive	0.5453	Positive	6.53	5.913
TCGA-A2-A0D1-01	TCGA-A2-A0D1-01	Primary Tumor	Negative	Her2	0.9573	Positive	0.5567	Positive	2.832	2.924
TCGA-GM-A2DH-01	TCGA-GM-A2DH-01	Primary Tumor	Negative	Her2	0.8337	Positive	0	Negative	6.269	7.012
TCGA-AO-A12D-01	TCGA-AO-A12D-01	Primary Tumor	Negative	Her2	0.5662	Positive	0	Negative	6.862	5.875
TCGA-C8-A12L-01	TCGA-C8-A12L-01	Primary Tumor	Negative	Her2	0.481	Positive	0	Negative	5.147	7.066
TCGA-AN-A04C-01	TCGA-AN-A04C-01	Primary Tumor	Negative	Her2	0.438	Positive	0	Negative	4.478	2.293
TCGA-C8-A278-01	TCGA-C8-A278-01	Primary Tumor	Negative	Her2	0.4139	Positive	0.4139	Positive	5.422	6.455
TCGA-AR-A24U-01	TCGA-AR-A24U-01	Primary Tumor	Negative	Her2	0.4125	Positive	0	Negative	5.46	6.119
TCGA-B6-A0RS-01	TCGA-B6-A0RS-01	Primary Tumor	Negative	Her2	0.3958	Positive	0	Negative	5.171	5.184
TCGA-EW-A2FR-01	TCGA-EW-A2FR-01	Primary Tumor	Negative	Her2	0.3784	Positive	0	Negative	4.178	5.186
TCGA-D8-A1JF-01	TCGA-D8-A1JF-01	Primary Tumor	Negative	Her2	0.3673	Positive	0	Negative	3.188	3.98
TCGA-AO-A0J2-01	TCGA-AO-A0J2-01	Primary Tumor	Negative	Her2	0.3617	Positive	0	Negative	5.724	6.949
TCGA-D8-A1JG-01	TCGA-D8-A1JG-01	Primary Tumor	Negative	Her2	0.3319	Positive	0	Negative	6.492	6.471
TCGA-A2-A0EQ-01	TCGA-A2-A0EQ-01	Primary Tumor	Negative	Her2	0	Negative	0.5003	Positive	7.136	6.453
TCGA-BH-A0EE-01	TCGA-BH-A0EE-01	Primary Tumor	Negative	Her2	0	Negative	0.4165	Positive	3.847	6.036
TCGA-C8-A26Y-01	TCGA-C8-A26Y-01	Primary Tumor	Negative	Her2	0	Negative	0.3852	Positive	3.884	5.769
TCGA-D8-A13Z-01	TCGA-D8-A13Z-01	Primary Tumor	Negative	Her2	0	Negative	0.3447	Positive	5.014	5.916
TCGA-EW-A1OV-01	TCGA-EW-A1OV-01	Primary Tumor	Negative	Her2	0	Negative	0	Negative	7.9	6.371
TCGA-A8-A0A7-01	TCGA-A8-A0A7-01	Primary Tumor	Negative	Her2	0	Negative	0	Negative	7.451	6.682
TCGA-A2-A0T1-01	TCGA-A2-A0T1-01	Primary Tumor	Negative	Her2	0	Negative	0	Negative	6.983	6.112
TCGA-C8-A1HF-01	TCGA-C8-A1HF-01	Primary Tumor	Negative	Her2	0	Negative	0	Negative	6.94	4.793
TCGA-AO-A0JE-01	TCGA-AO-A0JE-01	Primary Tumor	Negative	Her2	0	Negative	0	Negative	6.12	6.496
TCGA-GM-A2DB-01	TCGA-GM-A2DB-01	Primary Tumor	Negative	Her2	0	Negative	0	Negative	6.042	4.122
TCGA-A8-A09X-01	TCGA-A8-A09X-01	Primary Tumor	Negative	Her2	0	Negative	0	Negative	5.698	5.566
TCGA-A8-A08X-01	TCGA-A8-A08X-01	Primary Tumor	Negative	Her2	0	Negative	0	Negative	5.448	5.323
TCGA-E2-A14P-01	TCGA-E2-A14P-01	Primary Tumor	Negative	Her2	0	Negative	0	Negative	5.227	3.947
TCGA-C8-A135-01	TCGA-C8-A135-01	Primary Tumor	Negative	Her2	0	Negative	0	Negative	4.246	3.977
TCGA-B6-A0IK-01	TCGA-B6-A0IK-01	Primary Tumor	Negative	Her2	0	Negative	0	Negative	4.151	3.895
TCGA-C8-A12Q-01	TCGA-C8-A12Q-01	Primary Tumor	Negative	Her2	0	Negative	0	Negative	3.993	5.271
TCGA-D8-A1XT-01	TCGA-D8-A1XT-01	Primary Tumor	Negative	Her2	0	Negative	0	Negative	3.857	4.737
TCGA-C8-A12P-01	TCGA-C8-A12P-01	Primary Tumor	Negative	Her2	0	Negative	0	Negative	3.806	6.156
TCGA-E2-A1B0-01	TCGA-E2-A1B0-01	Primary Tumor	Negative	Her2	0	Negative	0	Negative	3.728	5.527
TCGA-A2-A04W-01	TCGA-A2-A04W-01	Primary Tumor	Negative	Her2	0	Negative	0	Negative	3.688	3.004
TCGA-C8-A1HK-01	TCGA-C8-A1HK-01	Primary Tumor	Negative	Her2	0	Negative	0	Negative	3.088	3
TCGA-E2-A1LB-01	TCGA-E2-A1LB-01	Primary Tumor	Negative	Her2	0	Negative	0	Negative	2.866	2.335
TCGA-AN-A0FV-01	TCGA-AN-A0FV-01	Primary Tumor	Negative	Her2	0	Negative	0	Negative	2.583	2.757
TCGA-D8-A1JA-01	TCGA-D8-A1JA-01	Primary Tumor	Negative	Her2	0	Negative	0	Negative	2.34	5.178
TCGA-C8-A12Z-01	TCGA-C8-A12Z-01	Primary Tumor	Negative	Her2	0	Negative	0	Negative	2.151	2.886
TCGA-BH-A1EN-01	TCGA-BH-A1EN-01	Primary Tumor	Negative	Her2	0	Negative	0	Negative	1.948	7.018
TCGA-C8-A137-01	TCGA-C8-A137-01	Primary Tumor	Negative	Her2	0	Negative	0	Negative	1.87	1.375
TCGA-BH-A1FC-01	TCGA-BH-A1FC-01	Primary Tumor	Negative	Basal	3.011	Positive	0.3721	Positive	7.365	5.596
TCGA-A2-A0ST-01	TCGA-A2-A0ST-01	Primary Tumor	Negative	Basal	2.714	Positive	0.5138	Positive	8.009	7.338
TCGA-AR-A1AQ-01	TCGA-AR-A1AQ-01	Primary Tumor	Negative	Basal	2.498	Positive	0.6007	Positive	7.113	6.332
TCGA-E2-A1II-01	TCGA-E2-A1II-01	Primary Tumor	Negative	Basal	1.851	Positive	0.6054	Positive	7.499	7.21
TCGA-D8-A1JK-01	TCGA-D8-A1JK-01	Primary Tumor	Negative	Basal	1.539	Positive	0	Negative	6.745	5.987
TCGA-AR-A1AI-01	TCGA-AR-A1AI-01	Primary Tumor	Negative	Basal	1.434	Positive	0	Negative	6.908	6.29
TCGA-A2-A25F-01	TCGA-A2-A25F-01	Primary Tumor	Negative	Basal	1.348	Positive	0.3306	Positive	6.794	8.21
TCGA-EW-A1P4-01	TCGA-EW-A1P4-01	Primary Tumor	Negative	Basal	1.333	Positive	0	Negative	7.223	6.328
TCGA-D8-A143-01	TCGA-D8-A143-01	Primary Tumor	Negative	Basal	1.329	Positive	0	Negative	5.307	4.677
TCGA-BH-A1F0-01	TCGA-BH-A1F0-01	Primary Tumor	Negative	Basal	1.196	Positive	0	Negative	7.159	7.023
TCGA-AO-A129-01	TCGA-AO-A129-01	Primary Tumor	Negative	Basal	1.11	Positive	0	Negative	6.878	5.294
TCGA-AN-A0AT-01	TCGA-AN-A0AT-01	Primary Tumor	Negative	Basal	1.106	Positive	0	Negative	5.733	4.673
TCGA-E9-A1ND-01	TCGA-E9-A1ND-01	Primary Tumor	Negative	Basal	0.9996	Positive	2.459	Positive	7.924	6.747
TCGA-C8-A131-01	TCGA-C8-A131-01	Primary Tumor	Negative	Basal	0.9727	Positive	0	Negative	3.903	3.65
TCGA-AR-A0U1-01	TCGA-AR-A0U1-01	Primary Tumor	Negative	Basal	0.913	Positive	0	Negative	4.892	4.582
TCGA-AO-A128-01	TCGA-AO-A128-01	Primary Tumor	Negative	Basal	0.8593	Positive	0	Negative	9.148	9.447
TCGA-C8-A12V-01	TCGA-C8-A12V-01	Primary Tumor	Negative	Basal	0.8568	Positive	0	Negative	8.056	7.81
TCGA-A2-A04Q-01	TCGA-A2-A04Q-01	Primary Tumor	Negative	Basal	0.8248	Positive	0.8248	Positive	7.926	7.227
TCGA-A8-A08R-01	TCGA-A8-A08R-01	Primary Tumor	Negative	Basal	0.6889	Positive	0	Negative	5.901	6.507
TCGA-D8-A1XQ-01	TCGA-D8-A1XQ-01	Primary Tumor	Negative	Basal	0.6531	Positive	0	Negative	5.906	6.402
TCGA-A2-A04P-01	TCGA-A2-A04P-01	Primary Tumor	Negative	Basal	0.6028	Positive	0	Negative	5.738	4.858
TCGA-AO-A0J4-01	TCGA-AO-A0J4-01	Primary Tumor	Negative	Basal	0.5944	Positive	0	Negative	5.86	6.011
TCGA-D8-A1JL-01	TCGA-D8-A1JL-01	Primary Tumor	Negative	Basal	0.5742	Positive	0.3156	Positive	6.415	7.123
TCGA-BH-A0RX-01	TCGA-BH-A0RX-01	Primary Tumor	Negative	Basal	0.5635	Positive	0	Negative	7.386	5.086
TCGA-B6-A0I6-01	TCGA-B6-A0I6-01	Primary Tumor	Negative	Basal	0.546	Positive	0.9412	Positive	2.803	2.705
TCGA-AR-A0U0-01	TCGA-AR-A0U0-01	Primary Tumor	Negative	Basal	0.4765	Positive	0.8341	Positive	6.873	7.87
TCGA-BH-A0B3-01	TCGA-BH-A0B3-01	Primary Tumor	Negative	Basal	0.4687	Positive	0	Negative	5.853	6.449
TCGA-BH-A0BW-01	TCGA-BH-A0BW-01	Primary Tumor	Negative	Basal	0.4526	Positive	0	Negative	6.959	7.224
TCGA-A2-A04T-01	TCGA-A2-A04T-01	Primary Tumor	Negative	Basal	0.4305	Positive	0	Negative	6.453	5.497
TCGA-AO-A124-01	TCGA-AO-A124-01	Primary Tumor	Negative	Basal	0.3632	Positive	0	Negative	5.06	4.161
TCGA-D8-A142-01	TCGA-D8-A142-01	Primary Tumor	Negative	Basal	0.3398	Positive	0	Negative	3.862	4.543
TCGA-A7-A26F-01	TCGA-A7-A26F-01	Primary Tumor	Negative	Basal	0.3086	Positive	0	Negative	3.914	7.152
TCGA-E2-A14R-01	TCGA-E2-A14R-01	Primary Tumor	Negative	Basal	0	Negative	0.9389	Positive	5.76	5.986
TCGA-A1-A0SP-01	TCGA-A1-A0SP-01	Primary Tumor	Negative	Basal	0	Negative	0.7905	Positive	4.606	4.32
TCGA-BH-A0WA-01	TCGA-BH-A0WA-01	Primary Tumor	Negative	Basal	0	Negative	0.7521	Positive	4.258	5.021
TCGA-EW-A1PB-01	TCGA-EW-A1PB-01	Primary Tumor	Negative	Basal	0	Negative	0.7184	Positive	8.866	9.595
TCGA-GM-A2DF-01	TCGA-GM-A2DF-01	Primary Tumor	Negative	Basal	0	Negative	0.5869	Positive	6.407	4.135
TCGA-E9-A1N8-01	TCGA-E9-A1N8-01	Primary Tumor	Negative	Basal	0	Negative	0.5555	Positive	4.124	4.746
TCGA-A2-A0D0-01	TCGA-A2-A0D0-01	Primary Tumor	Negative	Basal	0	Negative	0.4976	Positive	6.331	4.858
TCGA-E2-A159-01	TCGA-E2-A159-01	Primary Tumor	Negative	Basal	0	Negative	0.4406	Positive	7.221	6.308
TCGA-AN-A0XU-01	TCGA-AN-A0XU-01	Primary Tumor	Negative	Basal	0	Negative	0.4272	Positive	6.204	5.439
TCGA-AR-A0U4-01	TCGA-AR-A0U4-01	Primary Tumor	Negative	Basal	0	Negative	0.426	Positive	5.556	5.942
TCGA-B6-A0I1-01	TCGA-B6-A0I1-01	Primary Tumor	Negative	Basal	0	Negative	0.4041	Positive	0.9781	1.843
TCGA-AR-A256-01	TCGA-AR-A256-01	Primary Tumor	Negative	Basal	0	Negative	0.374	Positive	2.851	4.572
TCGA-C8-A27B-01	TCGA-C8-A27B-01	Primary Tumor	Negative	Basal	0	Negative	0.3346	Positive	5.365	7.636
TCGA-E2-A14X-01	TCGA-E2-A14X-01	Primary Tumor	Negative	Basal	0	Negative	0.3215	Positive	6.217	4.905
TCGA-B6-A0RT-01	TCGA-B6-A0RT-01	Primary Tumor	Negative	Basal	0	Negative	0	Negative	8.549	6.883
TCGA-E2-A1LH-01	TCGA-E2-A1LH-01	Primary Tumor	Negative	Basal	0	Negative	0	Negative	7.329	5.25
TCGA-BH-A0E6-01	TCGA-BH-A0E6-01	Primary Tumor	Negative	Basal	0	Negative	0	Negative	6.92	2.724
TCGA-AO-A1KR-01	TCGA-AO-A1KR-01	Primary Tumor	Negative	Basal	0	Negative	0	Negative	6.842	1.878
TCGA-A2-A0SX-01	TCGA-A2-A0SX-01	Primary Tumor	Negative	Basal	0	Negative	0	Negative	6.829	6.263
TCGA-D8-A147-01	TCGA-D8-A147-01	Primary Tumor	Negative	Basal	0	Negative	0	Negative	6.677	5.205
TCGA-A8-A07U-01	TCGA-A8-A07U-01	Primary Tumor	Negative	Basal	0	Negative	0	Negative	6.594	8.101
TCGA-B6-A0X1-01	TCGA-B6-A0X1-01	Primary Tumor	Negative	Basal	0	Negative	0	Negative	6.587	6.013
TCGA-BH-A0BG-01	TCGA-BH-A0BG-01	Primary Tumor	Negative	Basal	0	Negative	0	Negative	6.381	6.244
TCGA-BH-A0BL-01	TCGA-BH-A0BL-01	Primary Tumor	Negative	Basal	0	Negative	0	Negative	6.371	6.232
TCGA-AO-A0J6-01	TCGA-AO-A0J6-01	Primary Tumor	Negative	Basal	0	Negative	0	Negative	6.311	5.863
TCGA-A2-A0CM-01	TCGA-A2-A0CM-01	Primary Tumor	Negative	Basal	0	Negative	0	Negative	6.124	7.503
TCGA-AR-A0TS-01	TCGA-AR-A0TS-01	Primary Tumor	Negative	Basal	0	Negative	0	Negative	5.882	4.975
TCGA-D8-A27M-01	TCGA-D8-A27M-01	Primary Tumor	Negative	Basal	0	Negative	0	Negative	5.88	7.661
TCGA-AR-A0TU-01	TCGA-AR-A0TU-01	Primary Tumor	Negative	Basal	0	Negative	0	Negative	5.873	4.351
TCGA-AQ-A04J-01	TCGA-AQ-A04J-01	Primary Tumor	Negative	Basal	0	Negative	0	Negative	5.853	4.231
TCGA-AN-A0AL-01	TCGA-AN-A0AL-01	Primary Tumor	Negative	Basal	0	Negative	0	Negative	5.822	3.468
TCGA-A2-A0D2-01	TCGA-A2-A0D2-01	Primary Tumor	Negative	Basal	0	Negative	0	Negative	5.711	4.199
TCGA-HN-A2NL-01	TCGA-HN-A2NL-01	Primary Tumor	Negative	Basal	0	Negative	0	Negative	5.595	3.488
TCGA-D8-A1XK-01	TCGA-D8-A1XK-01	Primary Tumor	Negative	Basal	0	Negative	0	Negative	5.592	6.776
TCGA-E2-A1AZ-01	TCGA-E2-A1AZ-01	Primary Tumor	Negative	Basal	0	Negative	0	Negative	5.57	6.52
TCGA-B6-A0IQ-01	TCGA-B6-A0IQ-01	Primary Tumor	Negative	Basal	0	Negative	0	Negative	5.495	3.858
TCGA-B6-A0WX-01	TCGA-B6-A0WX-01	Primary Tumor	Negative	Basal	0	Negative	0	Negative	5.378	3.585
TCGA-A8-A07R-01	TCGA-A8-A07R-01	Primary Tumor	Negative	Basal	0	Negative	0	Negative	5.355	4.499
TCGA-EW-A1OW-01	TCGA-EW-A1OW-01	Primary Tumor	Negative	Basal	0	Negative	0	Negative	5.246	4.987
TCGA-BH-A18Q-01	TCGA-BH-A18Q-01	Primary Tumor	Negative	Basal	0	Negative	0	Negative	5.142	5.648
TCGA-AN-A0G0-01	TCGA-AN-A0G0-01	Primary Tumor	Negative	Basal	0	Negative	0	Negative	4.963	3.766
TCGA-C8-A134-01	TCGA-C8-A134-01	Primary Tumor	Negative	Basal	0	Negative	0	Negative	4.948	5.417
TCGA-A8-A07C-01	TCGA-A8-A07C-01	Primary Tumor	Negative	Basal	0	Negative	0	Negative	4.932	5.514
TCGA-E2-A1LG-01	TCGA-E2-A1LG-01	Primary Tumor	Negative	Basal	0	Negative	0	Negative	4.871	5.266
TCGA-BH-A18V-01	TCGA-BH-A18V-01	Primary Tumor	Negative	Basal	0	Negative	0	Negative	4.85	5.729
TCGA-A2-A0T0-01	TCGA-A2-A0T0-01	Primary Tumor	Negative	Basal	0	Negative	0	Negative	4.749	3.64
TCGA-EW-A1PH-01	TCGA-EW-A1PH-01	Primary Tumor	Negative	Basal	0	Negative	0	Negative	4.732	4.567
TCGA-AO-A0JL-01	TCGA-AO-A0JL-01	Primary Tumor	Negative	Basal	0	Negative	0	Negative	4.704	2.558
TCGA-A2-A0YM-01	TCGA-A2-A0YM-01	Primary Tumor	Negative	Basal	0	Negative	0	Negative	4.669	5.328
TCGA-EW-A1P8-01	TCGA-EW-A1P8-01	Primary Tumor	Negative	Basal	0	Negative	0	Negative	4.645	3.681
TCGA-A7-A26G-01	TCGA-A7-A26G-01	Primary Tumor	Negative	Basal	0	Negative	0	Negative	4.568	5.459
TCGA-A2-A0T2-01	TCGA-A2-A0T2-01	Primary Tumor	Negative	Basal	0	Negative	0	Negative	4.485	2.667
TCGA-E2-A1LI-01	TCGA-E2-A1LI-01	Primary Tumor	Negative	Basal	0	Negative	0	Negative	4.481	4.36
TCGA-A2-A0YE-01	TCGA-A2-A0YE-01	Primary Tumor	Negative	Basal	0	Negative	0	Negative	4.411	3.557
TCGA-BH-A1F6-01	TCGA-BH-A1F6-01	Primary Tumor	Negative	Basal	0	Negative	0	Negative	4.346	5.502
TCGA-E2-A150-01	TCGA-E2-A150-01	Primary Tumor	Negative	Basal	0	Negative	0	Negative	4.294	5.819
TCGA-AR-A1AR-01	TCGA-AR-A1AR-01	Primary Tumor	Negative	Basal	0	Negative	0	Negative	4.251	5.584
TCGA-E2-A14N-01	TCGA-E2-A14N-01	Primary Tumor	Negative	Basal	0	Negative	0	Negative	4.168	5.052
TCGA-E9-A1N9-01	TCGA-E9-A1N9-01	Primary Tumor	Negative	Basal	0	Negative	0	Negative	4.156	3.518
TCGA-A2-A1G1-01	TCGA-A2-A1G1-01	Primary Tumor	Negative	Basal	0	Negative	0	Negative	4.151	6.713
TCGA-BH-A18T-01	TCGA-BH-A18T-01	Primary Tumor	Negative	Basal	0	Negative	0	Negative	4.076	4.725
TCGA-AN-A0FX-01	TCGA-AN-A0FX-01	Primary Tumor	Negative	Basal	0	Negative	0	Negative	4.056	3.642
TCGA-A1-A0SK-01	TCGA-A1-A0SK-01	Primary Tumor	Negative	Basal	0	Negative	0	Negative	3.732	2.159
TCGA-A8-A07O-01	TCGA-A8-A07O-01	Primary Tumor	Negative	Basal	0	Negative	0	Negative	3.696	4.1
TCGA-GI-A2C9-01	TCGA-GI-A2C9-01	Primary Tumor	Negative	Basal	0	Negative	0	Negative	3.627	4.893
TCGA-E9-A22G-01	TCGA-E9-A22G-01	Primary Tumor	Negative	Basal	0	Negative	0	Negative	3.493	4.761
TCGA-AC-A2BK-01	TCGA-AC-A2BK-01	Primary Tumor	Negative	Basal	0	Negative	0	Negative	3.49	3.717
TCGA-AR-A2LR-01	TCGA-AR-A2LR-01	Primary Tumor	Negative	Basal	0	Negative	0	Negative	3.485	2.87
TCGA-A7-A0CE-01	TCGA-A7-A0CE-01	Primary Tumor	Negative	Basal	0	Negative	0	Negative	3.391	5.111
TCGA-BH-A18G-01	TCGA-BH-A18G-01	Primary Tumor	Negative	Basal	0	Negative	0	Negative	3.375	2.728
TCGA-BH-A0AV-01	TCGA-BH-A0AV-01	Primary Tumor	Negative	Basal	0	Negative	0	Negative	3.332	4.206
TCGA-E2-A158-01	TCGA-E2-A158-01	Primary Tumor	Negative	Basal	0	Negative	0	Negative	3.151	4.93
TCGA-E2-A1LL-01	TCGA-E2-A1LL-01	Primary Tumor	Negative	Basal	0	Negative	0	Negative	3.085	5.152
TCGA-BH-A0E0-01	TCGA-BH-A0E0-01	Primary Tumor	Negative	Basal	0	Negative	0	Negative	2.945	3.966
TCGA-B6-A0RE-01	TCGA-B6-A0RE-01	Primary Tumor	Negative	Basal	0	Negative	0	Negative	2.918	3.738
TCGA-C8-A1HJ-01	TCGA-C8-A1HJ-01	Primary Tumor	Negative	Basal	0	Negative	0	Negative	2.868	4.154
TCGA-A2-A04U-01	TCGA-A2-A04U-01	Primary Tumor	Negative	Basal	0	Negative	0	Negative	2.631	1.847
TCGA-B6-A0RU-01	TCGA-B6-A0RU-01	Primary Tumor	Negative	Basal	0	Negative	0	Negative	2.577	2.661
TCGA-A1-A0SO-01	TCGA-A1-A0SO-01	Primary Tumor	Negative	Basal	0	Negative	0	Negative	2.553	2.852
TCGA-AC-A2QH-01	TCGA-AC-A2QH-01	Primary Tumor	Negative	Basal	0	Negative	0	Negative	2.357	2.759
TCGA-AR-A1AY-01	TCGA-AR-A1AY-01	Primary Tumor	Negative	Basal	0	Negative	0	Negative	2.334	4.276
TCGA-AO-A12F-01	TCGA-AO-A12F-01	Primary Tumor	Negative	Basal	0	Negative	0	Negative	2.246	3.69
TCGA-AN-A04D-01	TCGA-AN-A04D-01	Primary Tumor	Negative	Basal	0	Negative	0	Negative	2.246	2.694
TCGA-D8-A27F-01	TCGA-D8-A27F-01	Primary Tumor	Negative	Basal	0	Negative	0	Negative	2.176	4.153
TCGA-E2-A1LK-01	TCGA-E2-A1LK-01	Primary Tumor	Negative	Basal	0	Negative	0	Negative	1.976	1.976
TCGA-D8-A27H-01	TCGA-D8-A27H-01	Primary Tumor	Negative	Basal	0	Negative	0	Negative	1.903	3.204
TCGA-E2-A1LS-01	TCGA-E2-A1LS-01	Primary Tumor	Negative	Basal	0	Negative	0	Negative	1.808	2.461
TCGA-AN-A0FL-01	TCGA-AN-A0FL-01	Primary Tumor	Negative	Basal	0	Negative	0	Negative	1.507	2.487
TCGA-A7-A13D-01	TCGA-A7-A13D-01	Primary Tumor	Negative	Basal	0	Negative	0	Negative	1.392	3.055
TCGA-A7-A0DA-01	TCGA-A7-A0DA-01	Primary Tumor	Negative	Basal	0	Negative	0	Negative	1.226	3.975
TCGA-A7-A26I-01	TCGA-A7-A26I-01	Primary Tumor	Negative	Basal	0	Negative	0	Negative	0.6353	5.482
TCGA-B6-A1KF-01	TCGA-B6-A1KF-01	Primary Tumor	Negative	Basal	0	Negative	0	Negative	0	0.5592
TCGA-E2-A1L7-01	TCGA-E2-A1L7-01	Primary Tumor	Negative	LumB	0	Negative	0.5708	Positive	6.745	5.828
TCGA-B6-A1KN-01	TCGA-B6-A1KN-01	Primary Tumor	Negative	LumB	0	Negative	0	Negative	3.628	5.097
TCGA-BH-A1FJ-01	TCGA-BH-A1FJ-01	Primary Tumor	Negative	LumB	0	Negative	0	Negative	1.064	3.638
TCGA-GM-A2DI-01	TCGA-GM-A2DI-01	Primary Tumor	Negative	LumA	0	Negative	0	Negative	7.751	6.596
TCGA-AN-A0XS-01	TCGA-AN-A0XS-01	Primary Tumor	Negative	LumA	0	Negative	0	Negative	6.169	4.433
TCGA-BH-A1EW-01	TCGA-BH-A1EW-01	Primary Tumor	Negative	LumA	0	Negative	0	Negative	5.731	5.702
TCGA-C8-A3M7-01	TCGA-C8-A3M7-01	Primary Tumor	Negative	LumA	0	Negative	0	Negative	3.853	4.438
TCGA-AN-A0XN-01	TCGA-AN-A0XN-01	Primary Tumor	Negative	LumA	0	Negative	0	Negative	3.58	5.387
TCGA-A1-A0SH-01	TCGA-A1-A0SH-01	Primary Tumor	Negative	LumA	0	Negative	0	Negative	3.161	3.691
TCGA-B6-A0RN-01	TCGA-B6-A0RN-01	Primary Tumor	Negative	LumA	0	Negative	0	Negative	2.922	4.056
TCGA-B6-A0IE-01	TCGA-B6-A0IE-01	Primary Tumor	Negative	LumA	0	Negative	0	Negative	2.886	2.233
TCGA-B6-A0RG-01	TCGA-B6-A0RG-01	Primary Tumor	Negative	LumA	0	Negative	0	Negative	2.188	3.343
TCGA-BH-A1FU-01	TCGA-BH-A1FU-01	Primary Tumor	Negative	Normal	0.5191	Positive	0	Negative	4.865	5.084
TCGA-AR-A2LH-01	TCGA-AR-A2LH-01	Primary Tumor	Negative	Normal	0	Negative	0.6096	Positive	6.025	5.641
TCGA-EW-A1P7-01	TCGA-EW-A1P7-01	Primary Tumor	Negative	Normal	0	Negative	0	Negative	6.864	6.352
TCGA-GM-A2DD-01	TCGA-GM-A2DD-01	Primary Tumor	Negative	Normal	0	Negative	0	Negative	6.492	5.758
TCGA-D8-A1XW-01	TCGA-D8-A1XW-01	Primary Tumor	Negative	Normal	0	Negative	0	Negative	4.031	5.04
TCGA-AO-A03U-01	TCGA-AO-A03U-01	Primary Tumor	Negative	Normal	0	Negative	0	Negative	3.82	5.409
TCGA-A2-A1G6-01	TCGA-A2-A1G6-01	Primary Tumor	Negative	Normal	0	Negative	0	Negative	3.323	4.299
TCGA-EW-A6SB-01	TCGA-EW-A6SB-01	Primary Tumor	Negative		5.843	Positive	2.588	Positive	8.702	4.704
TCGA-LL-A5YO-01	TCGA-LL-A5YO-01	Primary Tumor	Negative		1.407	Positive	2.819	Positive	8.72	4.993
TCGA-E2-A573-01	TCGA-E2-A573-01	Primary Tumor	Negative		0.9517	Positive	0.553	Positive	7.097	5.297
TCGA-AR-A5QQ-01	TCGA-AR-A5QQ-01	Primary Tumor	Negative		0.5819	Positive	0	Negative	7.421	8.089
TCGA-BH-A0B9-01	TCGA-BH-A0B9-01	Primary Tumor	Negative		0.5339	Positive	0	Negative	6.876	4.835
TCGA-EW-A6SD-01	TCGA-EW-A6SD-01	Primary Tumor	Negative		0.5049	Positive	0	Negative	6.216	5.704
TCGA-OL-A66I-01	TCGA-OL-A66I-01	Primary Tumor	Negative		0.5031	Positive	0	Negative	8.623	4.531
TCGA-A7-A6VY-01	TCGA-A7-A6VY-01	Primary Tumor	Negative		0.4286	Positive	0	Negative	6.623	5.744
TCGA-A2-A3XT-01	TCGA-A2-A3XT-01	Primary Tumor	Negative		0	Negative	0.922	Positive	4.72	4.86
TCGA-E2-A1LE-01	TCGA-E2-A1LE-01	Primary Tumor	Negative		0	Negative	0.885	Positive	6.04	3.425
TCGA-AN-A0AR-01	TCGA-AN-A0AR-01	Primary Tumor	Negative		0	Negative	0.7835	Positive	3.159	2.312
TCGA-OL-A66P-01	TCGA-OL-A66P-01	Primary Tumor	Negative		0	Negative	0.7819	Positive	8.927	3.726
TCGA-B6-A3ZX-01	TCGA-B6-A3ZX-01	Primary Tumor	Negative		0	Negative	0.4114	Positive	8.88	4.61
TCGA-S3-AA10-01	TCGA-S3-AA10-01	Primary Tumor	Negative		0	Negative	0	Negative	8.134	7.19
TCGA-OL-A5D7-01	TCGA-OL-A5D7-01	Primary Tumor	Negative		0	Negative	0	Negative	8.11	5.24
TCGA-EW-A3U0-01	TCGA-EW-A3U0-01	Primary Tumor	Negative		0	Negative	0	Negative	7.964	6.456
TCGA-LL-A441-01	TCGA-LL-A441-01	Primary Tumor	Negative		0	Negative	0	Negative	7.901	5.05
TCGA-E2-A1B6-01	TCGA-E2-A1B6-01	Primary Tumor	Negative		0	Negative	0	Negative	7.641	4.864
TCGA-LD-A9QF-01	TCGA-LD-A9QF-01	Primary Tumor	Negative		0	Negative	0	Negative	7.577	6.236
TCGA-S3-AA15-01	TCGA-S3-AA15-01	Primary Tumor	Negative		0	Negative	0	Negative	7.479	5.179
TCGA-AC-A6IW-01	TCGA-AC-A6IW-01	Primary Tumor	Negative		0	Negative	0	Negative	7.437	5.683
TCGA-A2-A3XZ-01	TCGA-A2-A3XZ-01	Primary Tumor	Negative		0	Negative	0	Negative	7.423	4.801
TCGA-A7-A4SD-01	TCGA-A7-A4SD-01	Primary Tumor	Negative		0	Negative	0	Negative	7.212	6.402
TCGA-GM-A3XL-01	TCGA-GM-A3XL-01	Primary Tumor	Negative		0	Negative	0	Negative	7.138	5.556
TCGA-AC-A8OQ-01	TCGA-AC-A8OQ-01	Primary Tumor	Negative		0	Negative	0	Negative	6.951	5.146
TCGA-C8-A8HP-01	TCGA-C8-A8HP-01	Primary Tumor	Negative		0	Negative	0	Negative	6.923	4.762
TCGA-BH-A42U-01	TCGA-BH-A42U-01	Primary Tumor	Negative		0	Negative	0	Negative	6.686	3.912
TCGA-OL-A97C-01	TCGA-OL-A97C-01	Primary Tumor	Negative		0	Negative	0	Negative	6.568	4.214
TCGA-E9-A1NC-01	TCGA-E9-A1NC-01	Primary Tumor	Negative		0	Negative	0	Negative	6.558	5.052
TCGA-BH-A6R9-01	TCGA-BH-A6R9-01	Primary Tumor	Negative		0	Negative	0	Negative	6.336	8.04
TCGA-A2-A3XY-01	TCGA-A2-A3XY-01	Primary Tumor	Negative		0	Negative	0	Negative	6.288	5.887
TCGA-A2-A3XS-01	TCGA-A2-A3XS-01	Primary Tumor	Negative		0	Negative	0	Negative	5.869	3.253
TCGA-A2-A3XX-01	TCGA-A2-A3XX-01	Primary Tumor	Negative		0	Negative	0	Negative	5.794	3.258
TCGA-B6-A400-01	TCGA-B6-A400-01	Primary Tumor	Negative		0	Negative	0	Negative	5.731	5.624
TCGA-LL-A73Y-01	TCGA-LL-A73Y-01	Primary Tumor	Negative		0	Negative	0	Negative	5.677	5.136
TCGA-AC-A2QJ-01	TCGA-AC-A2QJ-01	Primary Tumor	Negative		0	Negative	0	Negative	5.474	0
TCGA-AQ-A54N-01	TCGA-AQ-A54N-01	Primary Tumor	Negative		0	Negative	0	Negative	5.393	0
TCGA-EW-A1P1-01	TCGA-EW-A1P1-01	Primary Tumor	Negative		0	Negative	0	Negative	5.21	5.342
TCGA-GM-A3NW-01	TCGA-GM-A3NW-01	Primary Tumor	Negative		0	Negative	0	Negative	5.067	3.303
TCGA-A7-A6VV-01	TCGA-A7-A6VV-01	Primary Tumor	Negative		0	Negative	0	Negative	5.017	4.762
TCGA-OL-A5RW-01	TCGA-OL-A5RW-01	Primary Tumor	Negative		0	Negative	0	Negative	4.398	4.466
TCGA-OL-A5D6-01	TCGA-OL-A5D6-01	Primary Tumor	Negative		0	Negative	0	Negative	4.319	2.938
TCGA-LL-A740-01	TCGA-LL-A740-01	Primary Tumor	Negative		0	Negative	0	Negative	4.199	3.799
TCGA-B6-A409-01	TCGA-B6-A409-01	Primary Tumor	Negative		0	Negative	0	Negative	4.158	2.36
TCGA-A7-A4SE-01	TCGA-A7-A4SE-01	Primary Tumor	Negative		0	Negative	0	Negative	4.074	4.505
TCGA-OL-A6VO-01	TCGA-OL-A6VO-01	Primary Tumor	Negative		0	Negative	0	Negative	4.04	5.233
TCGA-A7-A6VW-01	TCGA-A7-A6VW-01	Primary Tumor	Negative		0	Negative	0	Negative	3.937	3.98
TCGA-E9-A5FL-01	TCGA-E9-A5FL-01	Primary Tumor	Negative		0	Negative	0	Negative	3.799	3.019
TCGA-UU-A93S-01	TCGA-UU-A93S-01	Primary Tumor	Negative		0	Negative	0	Negative	3.653	5.496
TCGA-A7-A5ZV-01	TCGA-A7-A5ZV-01	Primary Tumor	Negative		0	Negative	0	Negative	3.303	3.393
TCGA-LL-A6FR-01	TCGA-LL-A6FR-01	Primary Tumor	Negative		0	Negative	0	Negative	3.185	1.804
TCGA-AC-A7VC-01	TCGA-AC-A7VC-01	Primary Tumor	Negative		0	Negative	0	Negative	3.086	2.425
TCGA-A2-A3XU-01	TCGA-A2-A3XU-01	Primary Tumor	Negative		0	Negative	0	Negative	2.953	0
TCGA-B6-A402-01	TCGA-B6-A402-01	Primary Tumor	Negative		0	Negative	0	Negative	2.343	2.655
TCGA-E2-A574-01	TCGA-E2-A574-01	Primary Tumor	Negative		0	Negative	0	Negative	0.6427	0.6427
TCGA-BH-A0AW-01	TCGA-BH-A0AW-01	Primary Tumor	Positive	Her2	1.432	Positive	0	Negative	6.997	5.55
TCGA-AR-A254-01	TCGA-AR-A254-01	Primary Tumor	Positive	Her2	0.6611	Positive	0	Negative	4.716	6.419
TCGA-C8-A138-01	TCGA-C8-A138-01	Primary Tumor	Positive	Her2	0	Negative	0.5981	Positive	6.342	5.06
TCGA-A8-A094-01	TCGA-A8-A094-01	Primary Tumor	Positive	Her2	0	Negative	0	Negative	6.903	6.394
TCGA-AR-A0TX-01	TCGA-AR-A0TX-01	Primary Tumor	Positive	Her2	0	Negative	0	Negative	6.713	6.492
TCGA-A2-A04X-01	TCGA-A2-A04X-01	Primary Tumor	Positive	Her2	0	Negative	0	Negative	6.515	5.665
TCGA-BH-A0B7-01	TCGA-BH-A0B7-01	Primary Tumor	Positive	Her2	0	Negative	0	Negative	6.315	4.556
TCGA-A8-A08L-01	TCGA-A8-A08L-01	Primary Tumor	Positive	Her2	0	Negative	0	Negative	5.746	5.06
TCGA-A8-A09G-01	TCGA-A8-A09G-01	Primary Tumor	Positive	Her2	0	Negative	0	Negative	5.661	5.339
TCGA-A8-A08B-01	TCGA-A8-A08B-01	Primary Tumor	Positive	Her2	0	Negative	0	Negative	4.956	5.868
TCGA-A2-A0CX-01	TCGA-A2-A0CX-01	Primary Tumor	Positive	Her2	0	Negative	0	Negative	4.85	5.327
TCGA-A8-A07I-01	TCGA-A8-A07I-01	Primary Tumor	Positive	Her2	0	Negative	0	Negative	4.527	6.187
TCGA-C8-A12T-01	TCGA-C8-A12T-01	Primary Tumor	Positive	Her2	0	Negative	0	Negative	4.481	4.33
TCGA-D8-A1XJ-01	TCGA-D8-A1XJ-01	Primary Tumor	Positive	Her2	0	Negative	0	Negative	3.806	3.455
TCGA-BH-A18P-01	TCGA-BH-A18P-01	Primary Tumor	Positive	Her2	0	Negative	0	Negative	3.71	5.418
TCGA-A8-A08J-01	TCGA-A8-A08J-01	Primary Tumor	Positive	Her2	0	Negative	0	Negative	3.698	4.641
TCGA-E2-A152-01	TCGA-E2-A152-01	Primary Tumor	Positive	Her2	0	Negative	0	Negative	2.95	4.293
TCGA-B6-A0RH-01	TCGA-B6-A0RH-01	Primary Tumor	Positive	Her2	0	Negative	0	Negative	2.913	4.524
TCGA-E2-A14V-01	TCGA-E2-A14V-01	Primary Tumor	Positive	Her2	0	Negative	0	Negative	2.489	3.61
TCGA-BH-A1EV-01	TCGA-BH-A1EV-01	Primary Tumor	Positive	Her2	0	Negative	0	Negative	2.168	3.521
TCGA-AC-A23H-01	TCGA-AC-A23H-01	Primary Tumor	Positive	Her2	0	Negative	0	Negative	1.757	5.266
TCGA-BH-A0DL-01	TCGA-BH-A0DL-01	Primary Tumor	Positive	Basal	2.843	Positive	0.6939	Positive	6.356	7.427
TCGA-B6-A0IJ-01	TCGA-B6-A0IJ-01	Primary Tumor	Positive	Basal	1.927	Positive	0.8804	Positive	7.293	5.483
TCGA-AR-A1AJ-01	TCGA-AR-A1AJ-01	Primary Tumor	Positive	Basal	0	Negative	0	Negative	7.25	7.308
TCGA-D8-A1JM-01	TCGA-D8-A1JM-01	Primary Tumor	Positive	Basal	0	Negative	0	Negative	5.194	3.796
TCGA-AR-A24Q-01	TCGA-AR-A24Q-01	Primary Tumor	Positive	Basal	0	Negative	0	Negative	4.967	4.702
TCGA-AN-A0FJ-01	TCGA-AN-A0FJ-01	Primary Tumor	Positive	Basal	0	Negative	0	Negative	3.561	3.138
TCGA-AR-A251-01	TCGA-AR-A251-01	Primary Tumor	Positive	Basal	0	Negative	0	Negative	2.76	5.537
TCGA-A7-A13E-01	TCGA-A7-A13E-01	Primary Tumor	Positive	Basal	0	Negative	0	Negative	2.615	3.119
TCGA-E2-A14Y-01	TCGA-E2-A14Y-01	Primary Tumor	Positive	Basal	0	Negative	0	Negative	1.64	4.165
TCGA-A2-A0YJ-01	TCGA-A2-A0YJ-01	Primary Tumor	Positive	Basal	0	Negative	0	Negative	1.601	4.496
TCGA-AR-A1AH-01	TCGA-AR-A1AH-01	Primary Tumor	Positive	Basal	0	Negative	0	Negative	1.591	2.422
TCGA-AR-A0TP-01	TCGA-AR-A0TP-01	Primary Tumor	Positive	Basal	0	Negative	0	Negative	0	2.685
TCGA-E9-A22D-01	TCGA-E9-A22D-01	Primary Tumor	Positive	LumB	2.681	Positive	0	Negative	8.08	8.257
TCGA-E9-A1NA-01	TCGA-E9-A1NA-01	Primary Tumor	Positive	LumB	2.236	Positive	0	Negative	3.525	4.968
TCGA-A2-A0SW-01	TCGA-A2-A0SW-01	Primary Tumor	Positive	LumB	1.861	Positive	0	Negative	6.927	5.242
TCGA-BH-A209-01	TCGA-BH-A209-01	Primary Tumor	Positive	LumB	1.31	Positive	0.6707	Positive	6.43	6.544
TCGA-EW-A1IY-01	TCGA-EW-A1IY-01	Primary Tumor	Positive	LumB	1.09	Positive	0	Negative	4.812	5.851
TCGA-A8-A08G-01	TCGA-A8-A08G-01	Primary Tumor	Positive	LumB	0.9034	Positive	0	Negative	4.49	4.527
TCGA-AR-A0TT-01	TCGA-AR-A0TT-01	Primary Tumor	Positive	LumB	0.8605	Positive	0	Negative	7.429	6.536
TCGA-BH-A0BF-01	TCGA-BH-A0BF-01	Primary Tumor	Positive	LumB	0.8242	Positive	0	Negative	6.817	6.383
TCGA-C8-A1HG-01	TCGA-C8-A1HG-01	Primary Tumor	Positive	LumB	0.7934	Positive	0	Negative	6.451	3.969
TCGA-E2-A15A-01	TCGA-E2-A15A-01	Primary Tumor	Positive	LumB	0.7135	Positive	0	Negative	5.517	4.801
TCGA-AR-A1AW-01	TCGA-AR-A1AW-01	Primary Tumor	Positive	LumB	0.463	Positive	0	Negative	8.236	7.919
TCGA-BH-A0DD-01	TCGA-BH-A0DD-01	Primary Tumor	Positive	LumB	0.4331	Positive	0	Negative	4.29	5.33
TCGA-A8-A076-01	TCGA-A8-A076-01	Primary Tumor	Positive	LumB	0.3774	Positive	0	Negative	2.922	5.133
TCGA-D8-A1J8-01	TCGA-D8-A1J8-01	Primary Tumor	Positive	LumB	0.3493	Positive	0.3493	Positive	5.684	6.922
TCGA-E9-A22H-01	TCGA-E9-A22H-01	Primary Tumor	Positive	LumB	0.3245	Positive	0	Negative	3.098	6.5
TCGA-A8-A08I-01	TCGA-A8-A08I-01	Primary Tumor	Positive	LumB	0.2876	Positive	0	Negative	6.953	8.21
TCGA-C8-A1HM-01	TCGA-C8-A1HM-01	Primary Tumor	Positive	LumB	0	Negative	0.5592	Positive	8.221	7.31
TCGA-C8-A12U-01	TCGA-C8-A12U-01	Primary Tumor	Positive	LumB	0	Negative	0.5185	Positive	5.964	4.293
TCGA-D8-A13Y-01	TCGA-D8-A13Y-01	Primary Tumor	Positive	LumB	0	Negative	0.449	Positive	5.497	2.849
TCGA-D8-A1Y3-01	TCGA-D8-A1Y3-01	Primary Tumor	Positive	LumB	0	Negative	0.3957	Positive	4.878	3.152
TCGA-AN-A0AJ-01	TCGA-AN-A0AJ-01	Primary Tumor	Positive	LumB	0	Negative	0.3775	Positive	6.131	5.737
TCGA-E2-A15S-01	TCGA-E2-A15S-01	Primary Tumor	Positive	LumB	0	Negative	0.3647	Positive	1.723	2.982
TCGA-C8-A26W-01	TCGA-C8-A26W-01	Primary Tumor	Positive	LumB	0	Negative	0.3542	Positive	5.28	4.703
TCGA-AN-A0FY-01	TCGA-AN-A0FY-01	Primary Tumor	Positive	LumB	0	Negative	0.3472	Positive	2.805	3.842
TCGA-GM-A2DO-01	TCGA-GM-A2DO-01	Primary Tumor	Positive	LumB	0	Negative	0	Negative	8.403	5.732
TCGA-BH-A0C0-01	TCGA-BH-A0C0-01	Primary Tumor	Positive	LumB	0	Negative	0	Negative	7.865	6.837
TCGA-AR-A0TV-01	TCGA-AR-A0TV-01	Primary Tumor	Positive	LumB	0	Negative	0	Negative	6.784	5.654
TCGA-D8-A1XL-01	TCGA-D8-A1XL-01	Primary Tumor	Positive	LumB	0	Negative	0	Negative	6.753	5.345
TCGA-BH-A0BZ-01	TCGA-BH-A0BZ-01	Primary Tumor	Positive	LumB	0	Negative	0	Negative	6.644	6.263
TCGA-A8-A09M-01	TCGA-A8-A09M-01	Primary Tumor	Positive	LumB	0	Negative	0	Negative	6.519	5.352
TCGA-AN-A0AM-01	TCGA-AN-A0AM-01	Primary Tumor	Positive	LumB	0	Negative	0	Negative	6.26	5.397
TCGA-A1-A0SI-01	TCGA-A1-A0SI-01	Primary Tumor	Positive	LumB	0	Negative	0	Negative	5.925	5.64
TCGA-D8-A27R-01	TCGA-D8-A27R-01	Primary Tumor	Positive	LumB	0	Negative	0	Negative	5.917	3.904
TCGA-A8-A09Q-01	TCGA-A8-A09Q-01	Primary Tumor	Positive	LumB	0	Negative	0	Negative	5.856	5.422
TCGA-AO-A03O-01	TCGA-AO-A03O-01	Primary Tumor	Positive	LumB	0	Negative	0	Negative	5.819	5.641
TCGA-A8-A08P-01	TCGA-A8-A08P-01	Primary Tumor	Positive	LumB	0	Negative	0	Negative	5.81	6.213
TCGA-E2-A10C-01	TCGA-E2-A10C-01	Primary Tumor	Positive	LumB	0	Negative	0	Negative	5.8	3.519
TCGA-D8-A1Y2-01	TCGA-D8-A1Y2-01	Primary Tumor	Positive	LumB	0	Negative	0	Negative	5.797	5.091
TCGA-A8-A09R-01	TCGA-A8-A09R-01	Primary Tumor	Positive	LumB	0	Negative	0	Negative	5.777	6.217
TCGA-A7-A2KD-01	TCGA-A7-A2KD-01	Primary Tumor	Positive	LumB	0	Negative	0	Negative	5.772	4.924
TCGA-A2-A0YH-01	TCGA-A2-A0YH-01	Primary Tumor	Positive	LumB	0	Negative	0	Negative	5.732	6.148
TCGA-AR-A0TQ-01	TCGA-AR-A0TQ-01	Primary Tumor	Positive	LumB	0	Negative	0	Negative	5.705	4.71
TCGA-B6-A0IN-01	TCGA-B6-A0IN-01	Primary Tumor	Positive	LumB	0	Negative	0	Negative	5.672	3.677
TCGA-A8-A075-01	TCGA-A8-A075-01	Primary Tumor	Positive	LumB	0	Negative	0	Negative	5.668	5.698
TCGA-A8-A081-01	TCGA-A8-A081-01	Primary Tumor	Positive	LumB	0	Negative	0	Negative	5.603	5.626
TCGA-A8-A09I-01	TCGA-A8-A09I-01	Primary Tumor	Positive	LumB	0	Negative	0	Negative	5.587	6.089
TCGA-B6-A0X5-01	TCGA-B6-A0X5-01	Primary Tumor	Positive	LumB	0	Negative	0	Negative	5.475	5.673
TCGA-D8-A1JC-01	TCGA-D8-A1JC-01	Primary Tumor	Positive	LumB	0	Negative	0	Negative	5.465	5.663
TCGA-AR-A0U2-01	TCGA-AR-A0U2-01	Primary Tumor	Positive	LumB	0	Negative	0	Negative	5.256	4.149
TCGA-BH-A202-01	TCGA-BH-A202-01	Primary Tumor	Positive	LumB	0	Negative	0	Negative	5.229	5.747
TCGA-E2-A15K-01	TCGA-E2-A15K-01	Primary Tumor	Positive	LumB	0	Negative	0	Negative	5.223	4.628
TCGA-A8-A06X-01	TCGA-A8-A06X-01	Primary Tumor	Positive	LumB	0	Negative	0	Negative	5.22	5.591
TCGA-A8-A08F-01	TCGA-A8-A08F-01	Primary Tumor	Positive	LumB	0	Negative	0	Negative	5.214	6.073
TCGA-A8-A096-01	TCGA-A8-A096-01	Primary Tumor	Positive	LumB	0	Negative	0	Negative	5.183	6.707
TCGA-BH-A0AU-01	TCGA-BH-A0AU-01	Primary Tumor	Positive	LumB	0	Negative	0	Negative	5.141	4.473
TCGA-EW-A1J6-01	TCGA-EW-A1J6-01	Primary Tumor	Positive	LumB	0	Negative	0	Negative	5.036	4.328
TCGA-AC-A2BM-01	TCGA-AC-A2BM-01	Primary Tumor	Positive	LumB	0	Negative	0	Negative	5.033	4.462
TCGA-AO-A1KQ-01	TCGA-AO-A1KQ-01	Primary Tumor	Positive	LumB	0	Negative	0	Negative	5.032	4.324
TCGA-AN-A0AK-01	TCGA-AN-A0AK-01	Primary Tumor	Positive	LumB	0	Negative	0	Negative	5.022	3.851
TCGA-E9-A22A-01	TCGA-E9-A22A-01	Primary Tumor	Positive	LumB	0	Negative	0	Negative	5.012	5.33
TCGA-BH-A0BD-01	TCGA-BH-A0BD-01	Primary Tumor	Positive	LumB	0	Negative	0	Negative	4.943	5.465
TCGA-A2-A0EY-01	TCGA-A2-A0EY-01	Primary Tumor	Positive	LumB	0	Negative	0	Negative	4.92	4.324
TCGA-A1-A0SN-01	TCGA-A1-A0SN-01	Primary Tumor	Positive	LumB	0	Negative	0	Negative	4.804	5.168
TCGA-AN-A03Y-01	TCGA-AN-A03Y-01	Primary Tumor	Positive	LumB	0	Negative	0	Negative	4.778	2.961
TCGA-A2-A0CW-01	TCGA-A2-A0CW-01	Primary Tumor	Positive	LumB	0	Negative	0	Negative	4.763	5.09
TCGA-E9-A22E-01	TCGA-E9-A22E-01	Primary Tumor	Positive	LumB	0	Negative	0	Negative	4.746	5.02
TCGA-A2-A04Y-01	TCGA-A2-A04Y-01	Primary Tumor	Positive	LumB	0	Negative	0	Negative	4.742	4.064
TCGA-AR-A24H-01	TCGA-AR-A24H-01	Primary Tumor	Positive	LumB	0	Negative	0	Negative	4.724	4.881
TCGA-C8-A26V-01	TCGA-C8-A26V-01	Primary Tumor	Positive	LumB	0	Negative	0	Negative	4.722	4.937
TCGA-AN-A0FF-01	TCGA-AN-A0FF-01	Primary Tumor	Positive	LumB	0	Negative	0	Negative	4.702	3.906
TCGA-BH-A18U-01	TCGA-BH-A18U-01	Primary Tumor	Positive	LumB	0	Negative	0	Negative	4.598	5.12
TCGA-C8-A12W-01	TCGA-C8-A12W-01	Primary Tumor	Positive	LumB	0	Negative	0	Negative	4.577	5.003
TCGA-BH-A1F8-01	TCGA-BH-A1F8-01	Primary Tumor	Positive	LumB	0	Negative	0	Negative	4.576	3.951
TCGA-AO-A0JD-01	TCGA-AO-A0JD-01	Primary Tumor	Positive	LumB	0	Negative	0	Negative	4.512	4.793
TCGA-C8-A12M-01	TCGA-C8-A12M-01	Primary Tumor	Positive	LumB	0	Negative	0	Negative	4.489	4.095
TCGA-BH-A0C3-01	TCGA-BH-A0C3-01	Primary Tumor	Positive	LumB	0	Negative	0	Negative	4.469	5.123
TCGA-C8-A130-01	TCGA-C8-A130-01	Primary Tumor	Positive	LumB	0	Negative	0	Negative	4.451	2.569
TCGA-E2-A109-01	TCGA-E2-A109-01	Primary Tumor	Positive	LumB	0	Negative	0	Negative	4.393	4.14
TCGA-EW-A1OZ-01	TCGA-EW-A1OZ-01	Primary Tumor	Positive	LumB	0	Negative	0	Negative	4.369	3.547
TCGA-AR-A250-01	TCGA-AR-A250-01	Primary Tumor	Positive	LumB	0	Negative	0	Negative	4.364	5.396
TCGA-A8-A06R-01	TCGA-A8-A06R-01	Primary Tumor	Positive	LumB	0	Negative	0	Negative	4.307	4.656
TCGA-D8-A27W-01	TCGA-D8-A27W-01	Primary Tumor	Positive	LumB	0	Negative	0	Negative	4.241	4.514
TCGA-EW-A1P0-01	TCGA-EW-A1P0-01	Primary Tumor	Positive	LumB	0	Negative	0	Negative	4.204	4.056
TCGA-D8-A1XZ-01	TCGA-D8-A1XZ-01	Primary Tumor	Positive	LumB	0	Negative	0	Negative	4.178	4.928
TCGA-A8-A09N-01	TCGA-A8-A09N-01	Primary Tumor	Positive	LumB	0	Negative	0	Negative	4.172	3.52
TCGA-A8-A095-01	TCGA-A8-A095-01	Primary Tumor	Positive	LumB	0	Negative	0	Negative	4.067	3.358
TCGA-A2-A0SV-01	TCGA-A2-A0SV-01	Primary Tumor	Positive	LumB	0	Negative	0	Negative	4.017	4.466
TCGA-BH-A0HU-01	TCGA-BH-A0HU-01	Primary Tumor	Positive	LumB	0	Negative	0	Negative	4.011	3.47
TCGA-AR-A24R-01	TCGA-AR-A24R-01	Primary Tumor	Positive	LumB	0	Negative	0	Negative	4.003	4.852
TCGA-D8-A1JD-01	TCGA-D8-A1JD-01	Primary Tumor	Positive	LumB	0	Negative	0	Negative	3.981	4.888
TCGA-AO-A0JM-01	TCGA-AO-A0JM-01	Primary Tumor	Positive	LumB	0	Negative	0	Negative	3.973	4.022
TCGA-AR-A24S-01	TCGA-AR-A24S-01	Primary Tumor	Positive	LumB	0	Negative	0	Negative	3.941	5.891
TCGA-A8-A07W-01	TCGA-A8-A07W-01	Primary Tumor	Positive	LumB	0	Negative	0	Negative	3.905	4.519
TCGA-D8-A27N-01	TCGA-D8-A27N-01	Primary Tumor	Positive	LumB	0	Negative	0	Negative	3.798	3.832
TCGA-E2-A14S-01	TCGA-E2-A14S-01	Primary Tumor	Positive	LumB	0	Negative	0	Negative	3.747	3.992
TCGA-A2-A25B-01	TCGA-A2-A25B-01	Primary Tumor	Positive	LumB	0	Negative	0	Negative	3.707	5.528
TCGA-A2-A1FX-01	TCGA-A2-A1FX-01	Primary Tumor	Positive	LumB	0	Negative	0	Negative	3.66	3.966
TCGA-AR-A2LK-01	TCGA-AR-A2LK-01	Primary Tumor	Positive	LumB	0	Negative	0	Negative	3.648	3.539
TCGA-A2-A1G4-01	TCGA-A2-A1G4-01	Primary Tumor	Positive	LumB	0	Negative	0	Negative	3.645	4.079
TCGA-E9-A1NF-01	TCGA-E9-A1NF-01	Primary Tumor	Positive	LumB	0	Negative	0	Negative	3.602	4.336
TCGA-A2-A25C-01	TCGA-A2-A25C-01	Primary Tumor	Positive	LumB	0	Negative	0	Negative	3.588	5.258
TCGA-A2-A25E-01	TCGA-A2-A25E-01	Primary Tumor	Positive	LumB	0	Negative	0	Negative	3.586	3.547
TCGA-B6-A0RL-01	TCGA-B6-A0RL-01	Primary Tumor	Positive	LumB	0	Negative	0	Negative	3.557	2.899
TCGA-BH-A0H0-01	TCGA-BH-A0H0-01	Primary Tumor	Positive	LumB	0	Negative	0	Negative	3.556	3.381
TCGA-AO-A03N-01	TCGA-AO-A03N-01	Primary Tumor	Positive	LumB	0	Negative	0	Negative	3.526	1.809
TCGA-A8-A092-01	TCGA-A8-A092-01	Primary Tumor	Positive	LumB	0	Negative	0	Negative	3.498	4.199
TCGA-A8-A06O-01	TCGA-A8-A06O-01	Primary Tumor	Positive	LumB	0	Negative	0	Negative	3.485	4.8
TCGA-A7-A0CJ-01	TCGA-A7-A0CJ-01	Primary Tumor	Positive	LumB	0	Negative	0	Negative	3.484	5.08
TCGA-BH-A0C7-01	TCGA-BH-A0C7-01	Primary Tumor	Positive	LumB	0	Negative	0	Negative	3.48	4.657
TCGA-E9-A1N6-01	TCGA-E9-A1N6-01	Primary Tumor	Positive	LumB	0	Negative	0	Negative	3.456	4.1
TCGA-D8-A1XS-01	TCGA-D8-A1XS-01	Primary Tumor	Positive	LumB	0	Negative	0	Negative	3.412	4.322
TCGA-B6-A0WW-01	TCGA-B6-A0WW-01	Primary Tumor	Positive	LumB	0	Negative	0	Negative	3.334	4.173
TCGA-AQ-A04H-01	TCGA-AQ-A04H-01	Primary Tumor	Positive	LumB	0	Negative	0	Negative	3.295	3.159
TCGA-BH-A18L-01	TCGA-BH-A18L-01	Primary Tumor	Positive	LumB	0	Negative	0	Negative	3.274	3.778
TCGA-A2-A0T3-01	TCGA-A2-A0T3-01	Primary Tumor	Positive	LumB	0	Negative	0	Negative	3.239	3.578
TCGA-A2-A1FW-01	TCGA-A2-A1FW-01	Primary Tumor	Positive	LumB	0	Negative	0	Negative	3.218	3.93
TCGA-D8-A1X5-01	TCGA-D8-A1X5-01	Primary Tumor	Positive	LumB	0	Negative	0	Negative	3.216	4.999
TCGA-D8-A1JJ-01	TCGA-D8-A1JJ-01	Primary Tumor	Positive	LumB	0	Negative	0	Negative	3.207	4.432
TCGA-D8-A1XF-01	TCGA-D8-A1XF-01	Primary Tumor	Positive	LumB	0	Negative	0	Negative	3.119	3.726
TCGA-AR-A24N-01	TCGA-AR-A24N-01	Primary Tumor	Positive	LumB	0	Negative	0	Negative	3.106	4.191
TCGA-AR-A24Z-01	TCGA-AR-A24Z-01	Primary Tumor	Positive	LumB	0	Negative	0	Negative	3.097	4.578
TCGA-AR-A2LL-01	TCGA-AR-A2LL-01	Primary Tumor	Positive	LumB	0	Negative	0	Negative	3.039	4.108
TCGA-A8-A079-01	TCGA-A8-A079-01	Primary Tumor	Positive	LumB	0	Negative	0	Negative	3.021	3.759
TCGA-A8-A08S-01	TCGA-A8-A08S-01	Primary Tumor	Positive	LumB	0	Negative	0	Negative	3.017	4.908
TCGA-EW-A1OY-01	TCGA-EW-A1OY-01	Primary Tumor	Positive	LumB	0	Negative	0	Negative	2.948	3.13
TCGA-D8-A1Y1-01	TCGA-D8-A1Y1-01	Primary Tumor	Positive	LumB	0	Negative	0	Negative	2.94	3.578
TCGA-AO-A1KP-01	TCGA-AO-A1KP-01	Primary Tumor	Positive	LumB	0	Negative	0	Negative	2.932	3.453
TCGA-A2-A0YG-01	TCGA-A2-A0YG-01	Primary Tumor	Positive	LumB	0	Negative	0	Negative	2.919	3.786
TCGA-D8-A1J9-01	TCGA-D8-A1J9-01	Primary Tumor	Positive	LumB	0	Negative	0	Negative	2.915	3.992
TCGA-AO-A0J7-01	TCGA-AO-A0J7-01	Primary Tumor	Positive	LumB	0	Negative	0	Negative	2.896	2.75
TCGA-C8-A1HN-01	TCGA-C8-A1HN-01	Primary Tumor	Positive	LumB	0	Negative	0	Negative	2.874	3.022
TCGA-E9-A1NI-01	TCGA-E9-A1NI-01	Primary Tumor	Positive	LumB	0	Negative	0	Negative	2.859	3.7
TCGA-AR-A0TY-01	TCGA-AR-A0TY-01	Primary Tumor	Positive	LumB	0	Negative	0	Negative	2.833	3.541
TCGA-EW-A1PC-01	TCGA-EW-A1PC-01	Primary Tumor	Positive	LumB	0	Negative	0	Negative	2.831	5.701
TCGA-A8-A07S-01	TCGA-A8-A07S-01	Primary Tumor	Positive	LumB	0	Negative	0	Negative	2.742	3.88
TCGA-EW-A2FW-01	TCGA-EW-A2FW-01	Primary Tumor	Positive	LumB	0	Negative	0	Negative	2.719	2.239
TCGA-BH-A1FD-01	TCGA-BH-A1FD-01	Primary Tumor	Positive	LumB	0	Negative	0	Negative	2.703	6.194
TCGA-BH-A1FN-01	TCGA-BH-A1FN-01	Primary Tumor	Positive	LumB	0	Negative	0	Negative	2.666	5.404
TCGA-A2-A0YT-01	TCGA-A2-A0YT-01	Primary Tumor	Positive	LumB	0	Negative	0	Negative	2.615	4.057
TCGA-E2-A155-01	TCGA-E2-A155-01	Primary Tumor	Positive	LumB	0	Negative	0	Negative	2.604	3.443
TCGA-A8-A09C-01	TCGA-A8-A09C-01	Primary Tumor	Positive	LumB	0	Negative	0	Negative	2.584	2.668
TCGA-C8-A274-01	TCGA-C8-A274-01	Primary Tumor	Positive	LumB	0	Negative	0	Negative	2.58	3.943
TCGA-AN-A0XR-01	TCGA-AN-A0XR-01	Primary Tumor	Positive	LumB	0	Negative	0	Negative	2.576	5.91
TCGA-AO-A1KS-01	TCGA-AO-A1KS-01	Primary Tumor	Positive	LumB	0	Negative	0	Negative	2.575	3.533
TCGA-AO-A1KT-01	TCGA-AO-A1KT-01	Primary Tumor	Positive	LumB	0	Negative	0	Negative	2.539	4.318
TCGA-AO-A03P-01	TCGA-AO-A03P-01	Primary Tumor	Positive	LumB	0	Negative	0	Negative	2.505	3.275
TCGA-C8-A27A-01	TCGA-C8-A27A-01	Primary Tumor	Positive	LumB	0	Negative	0	Negative	2.48	4.001
TCGA-AO-A0J3-01	TCGA-AO-A0J3-01	Primary Tumor	Positive	LumB	0	Negative	0	Negative	2.452	3.201
TCGA-BH-A0W3-01	TCGA-BH-A0W3-01	Primary Tumor	Positive	LumB	0	Negative	0	Negative	2.431	3.733
TCGA-D8-A1X6-01	TCGA-D8-A1X6-01	Primary Tumor	Positive	LumB	0	Negative	0	Negative	2.416	4.294
TCGA-C8-A3M8-01	TCGA-C8-A3M8-01	Primary Tumor	Positive	LumB	0	Negative	0	Negative	2.397	2.723
TCGA-D8-A1JI-01	TCGA-D8-A1JI-01	Primary Tumor	Positive	LumB	0	Negative	0	Negative	2.391	2.842
TCGA-D8-A1X7-01	TCGA-D8-A1X7-01	Primary Tumor	Positive	LumB	0	Negative	0	Negative	2.353	4.254
TCGA-BH-A0HY-01	TCGA-BH-A0HY-01	Primary Tumor	Positive	LumB	0	Negative	0	Negative	2.335	2.858
TCGA-E2-A14O-01	TCGA-E2-A14O-01	Primary Tumor	Positive	LumB	0	Negative	0	Negative	2.324	3.409
TCGA-A8-A06Q-01	TCGA-A8-A06Q-01	Primary Tumor	Positive	LumB	0	Negative	0	Negative	2.196	3.449
TCGA-A8-A07L-01	TCGA-A8-A07L-01	Primary Tumor	Positive	LumB	0	Negative	0	Negative	2.146	3.539
TCGA-D8-A1JE-01	TCGA-D8-A1JE-01	Primary Tumor	Positive	LumB	0	Negative	0	Negative	2.142	5.29
TCGA-D8-A1XR-01	TCGA-D8-A1XR-01	Primary Tumor	Positive	LumB	0	Negative	0	Negative	2	3.358
TCGA-A2-A0D4-01	TCGA-A2-A0D4-01	Primary Tumor	Positive	LumB	0	Negative	0	Negative	1.873	3.21
TCGA-B6-A0IB-01	TCGA-B6-A0IB-01	Primary Tumor	Positive	LumB	0	Negative	0	Negative	1.842	3.282
TCGA-A8-A06N-01	TCGA-A8-A06N-01	Primary Tumor	Positive	LumB	0	Negative	0	Negative	1.817	5.099
TCGA-BH-A1F2-01	TCGA-BH-A1F2-01	Primary Tumor	Positive	LumB	0	Negative	0	Negative	1.785	2.767
TCGA-A8-A06Z-01	TCGA-A8-A06Z-01	Primary Tumor	Positive	LumB	0	Negative	0	Negative	1.714	3.339
TCGA-C8-A1HL-01	TCGA-C8-A1HL-01	Primary Tumor	Positive	LumB	0	Negative	0	Negative	1.616	1.616
TCGA-A8-A09W-01	TCGA-A8-A09W-01	Primary Tumor	Positive	LumB	0	Negative	0	Negative	1.421	3.165
TCGA-A7-A13F-01	TCGA-A7-A13F-01	Primary Tumor	Positive	LumB	0	Negative	0	Negative	1.382	3.109
TCGA-A8-A084-01	TCGA-A8-A084-01	Primary Tumor	Positive	LumB	0	Negative	0	Negative	1.349	5.082
TCGA-BH-A0HW-01	TCGA-BH-A0HW-01	Primary Tumor	Positive	LumB	0	Negative	0	Negative	1.312	3.124
TCGA-A2-A04R-01	TCGA-A2-A04R-01	Primary Tumor	Positive	LumB	0	Negative	0	Negative	1.292	3.569
TCGA-D8-A1JT-01	TCGA-D8-A1JT-01	Primary Tumor	Positive	LumB	0	Negative	0	Negative	1.132	6.088
TCGA-AR-A24K-01	TCGA-AR-A24K-01	Primary Tumor	Positive	LumB	0	Negative	0	Negative	1.122	3.831
TCGA-B6-A0WV-01	TCGA-B6-A0WV-01	Primary Tumor	Positive	LumB	0	Negative	0	Negative	0.9258	3.666
TCGA-A8-A082-01	TCGA-A8-A082-01	Primary Tumor	Positive	LumB	0	Negative	0	Negative	0.848	3.744
TCGA-A8-A085-01	TCGA-A8-A085-01	Primary Tumor	Positive	LumB	0	Negative	0	Negative	0.7869	1.773
TCGA-B6-A1KC-01	TCGA-B6-A1KC-01	Primary Tumor	Positive	LumB	0	Negative	0	Negative	0.7178	3.984
TCGA-E2-A14W-01	TCGA-E2-A14W-01	Primary Tumor	Positive	LumB	0	Negative	0	Negative	0.5648	2.122
TCGA-BH-A1FM-01	TCGA-BH-A1FM-01	Primary Tumor	Positive	LumB	0	Negative	0	Negative	0.4463	3.479
TCGA-EW-A1OX-01	TCGA-EW-A1OX-01	Primary Tumor	Positive	LumB	0	Negative	0	Negative	0	2.611
TCGA-D8-A141-01	TCGA-D8-A141-01	Primary Tumor	Positive	LumA	2.139	Positive	0	Negative	6.961	6.564
TCGA-BH-A0BM-01	TCGA-BH-A0BM-01	Primary Tumor	Positive	LumA	1.541	Positive	0	Negative	3.564	3.78
TCGA-A2-A3KD-01	TCGA-A2-A3KD-01	Primary Tumor	Positive	LumA	1.474	Positive	0	Negative	2.967	3.651
TCGA-D8-A1XV-01	TCGA-D8-A1XV-01	Primary Tumor	Positive	LumA	1.348	Positive	0	Negative	0	3.431
TCGA-AN-A0XW-01	TCGA-AN-A0XW-01	Primary Tumor	Positive	LumA	1.116	Positive	0	Negative	6.874	6.001
TCGA-E2-A14Z-01	TCGA-E2-A14Z-01	Primary Tumor	Positive	LumA	0.9236	Positive	0	Negative	6.399	5.49
TCGA-A2-A0EX-01	TCGA-A2-A0EX-01	Primary Tumor	Positive	LumA	0.9074	Positive	0	Negative	3.078	3.469
TCGA-C8-A132-01	TCGA-C8-A132-01	Primary Tumor	Positive	LumA	0.8255	Positive	0	Negative	6.058	5.89
TCGA-GM-A2DN-01	TCGA-GM-A2DN-01	Primary Tumor	Positive	LumA	0.8248	Positive	0	Negative	6.876	5.821
TCGA-BH-A0BT-01	TCGA-BH-A0BT-01	Primary Tumor	Positive	LumA	0.8213	Positive	0	Negative	4.759	4.95
TCGA-AR-A2LN-01	TCGA-AR-A2LN-01	Primary Tumor	Positive	LumA	0.6381	Positive	0	Negative	4.607	5.359
TCGA-E2-A15R-01	TCGA-E2-A15R-01	Primary Tumor	Positive	LumA	0.5575	Positive	0	Negative	2.024	3.35
TCGA-E2-A1B5-01	TCGA-E2-A1B5-01	Primary Tumor	Positive	LumA	0.5128	Positive	0	Negative	6.978	4.887
TCGA-AR-A1AK-01	TCGA-AR-A1AK-01	Primary Tumor	Positive	LumA	0.4807	Positive	0	Negative	6.189	5.97
TCGA-A7-A0CG-01	TCGA-A7-A0CG-01	Primary Tumor	Positive	LumA	0.4777	Positive	0	Negative	4.728	5
TCGA-BH-A0H9-01	TCGA-BH-A0H9-01	Primary Tumor	Positive	LumA	0.4761	Positive	0	Negative	2.859	1.742
TCGA-AR-A1AU-01	TCGA-AR-A1AU-01	Primary Tumor	Positive	LumA	0.4609	Positive	0	Negative	3.747	4.336
TCGA-BH-A0H5-01	TCGA-BH-A0H5-01	Primary Tumor	Positive	LumA	0.4608	Positive	0	Negative	8.276	7.015
TCGA-AN-A0XL-01	TCGA-AN-A0XL-01	Primary Tumor	Positive	LumA	0.4587	Positive	0	Negative	3.473	4.328
TCGA-BH-A0DX-01	TCGA-BH-A0DX-01	Primary Tumor	Positive	LumA	0.4565	Positive	0	Negative	4.056	4.589
TCGA-EW-A2FS-01	TCGA-EW-A2FS-01	Primary Tumor	Positive	LumA	0.455	Positive	0	Negative	5.897	3.36
TCGA-BH-A18M-01	TCGA-BH-A18M-01	Primary Tumor	Positive	LumA	0.4513	Positive	0	Negative	3.24	4.89
TCGA-E2-A10F-01	TCGA-E2-A10F-01	Primary Tumor	Positive	LumA	0.4471	Positive	0	Negative	4.663	6.252
TCGA-D8-A146-01	TCGA-D8-A146-01	Primary Tumor	Positive	LumA	0.4394	Positive	0	Negative	4.233	4.635
TCGA-BH-A0HI-01	TCGA-BH-A0HI-01	Primary Tumor	Positive	LumA	0.4347	Positive	0	Negative	3.068	4.346
TCGA-GI-A2C8-01	TCGA-GI-A2C8-01	Primary Tumor	Positive	LumA	0.4165	Positive	0	Negative	3.327	5.487
TCGA-A1-A0SD-01	TCGA-A1-A0SD-01	Primary Tumor	Positive	LumA	0.4123	Positive	0	Negative	3.928	4.797
TCGA-E2-A1IH-01	TCGA-E2-A1IH-01	Primary Tumor	Positive	LumA	0.4094	Positive	0	Negative	5.696	4.679
TCGA-BH-A1FH-01	TCGA-BH-A1FH-01	Primary Tumor	Positive	LumA	0.3891	Positive	0	Negative	3.363	4.82
TCGA-A2-A0CV-01	TCGA-A2-A0CV-01	Primary Tumor	Positive	LumA	0.3635	Positive	0	Negative	4.945	4.597
TCGA-A8-A07F-01	TCGA-A8-A07F-01	Primary Tumor	Positive	LumA	0.3517	Positive	0	Negative	3.298	4.738
TCGA-D8-A27L-01	TCGA-D8-A27L-01	Primary Tumor	Positive	LumA	0.3457	Positive	0	Negative	4.919	5.272
TCGA-BH-A18I-01	TCGA-BH-A18I-01	Primary Tumor	Positive	LumA	0.3415	Positive	0	Negative	5.511	6.294
TCGA-D8-A1X9-01	TCGA-D8-A1X9-01	Primary Tumor	Positive	LumA	0.3253	Positive	0	Negative	4.016	5.682
TCGA-BH-A1EX-01	TCGA-BH-A1EX-01	Primary Tumor	Positive	LumA	0.3058	Positive	0	Negative	4.297	4.827
TCGA-B6-A0I5-01	TCGA-B6-A0I5-01	Primary Tumor	Positive	LumA	0	Negative	0.6415	Positive	4.198	2.454
TCGA-A8-A099-01	TCGA-A8-A099-01	Primary Tumor	Positive	LumA	0	Negative	0.6157	Positive	2.599	4.315
TCGA-BH-A1EU-01	TCGA-BH-A1EU-01	Primary Tumor	Positive	LumA	0	Negative	0.4987	Positive	5.359	6.42
TCGA-A7-A0D9-01	TCGA-A7-A0D9-01	Primary Tumor	Positive	LumA	0	Negative	0.4974	Positive	2.467	2.924
TCGA-A8-A07P-01	TCGA-A8-A07P-01	Primary Tumor	Positive	LumA	0	Negative	0.4281	Positive	2.545	4.164
TCGA-B6-A0X7-01	TCGA-B6-A0X7-01	Primary Tumor	Positive	LumA	0	Negative	0.4258	Positive	1.613	3.36
TCGA-D8-A27T-01	TCGA-D8-A27T-01	Primary Tumor	Positive	LumA	0	Negative	0.4132	Positive	4.474	5.908
TCGA-BH-A18S-01	TCGA-BH-A18S-01	Primary Tumor	Positive	LumA	0	Negative	0.4077	Positive	2.56	3.343
TCGA-AC-A2FF-01	TCGA-AC-A2FF-01	Primary Tumor	Positive	LumA	0	Negative	0.4028	Positive	5.433	5.081
TCGA-A2-A0YI-01	TCGA-A2-A0YI-01	Primary Tumor	Positive	LumA	0	Negative	0.3765	Positive	5.079	4.829
TCGA-AO-A0J5-01	TCGA-AO-A0J5-01	Primary Tumor	Positive	LumA	0	Negative	0.3565	Positive	2.95	3.277
TCGA-E9-A1NE-01	TCGA-E9-A1NE-01	Primary Tumor	Positive	LumA	0	Negative	0.3414	Positive	6.794	6.606
TCGA-A7-A3J0-01	TCGA-A7-A3J0-01	Primary Tumor	Positive	LumA	0	Negative	0.3314	Positive	6.029	4.839
TCGA-A8-A0AB-01	TCGA-A8-A0AB-01	Primary Tumor	Positive	LumA	0	Negative	0.3309	Positive	0.8264	1.349
TCGA-D8-A1Y0-01	TCGA-D8-A1Y0-01	Primary Tumor	Positive	LumA	0	Negative	0.3238	Positive	5.031	6.064
TCGA-E2-A1IE-01	TCGA-E2-A1IE-01	Primary Tumor	Positive	LumA	0	Negative	0.3209	Positive	1.903	3.125
TCGA-AO-A0JC-01	TCGA-AO-A0JC-01	Primary Tumor	Positive	LumA	0	Negative	0	Negative	9.589	6.106
TCGA-AR-A1AX-01	TCGA-AR-A1AX-01	Primary Tumor	Positive	LumA	0	Negative	0	Negative	7.39	6.209
TCGA-B6-A0WS-01	TCGA-B6-A0WS-01	Primary Tumor	Positive	LumA	0	Negative	0	Negative	7.182	5.261
TCGA-E2-A3DX-01	TCGA-E2-A3DX-01	Primary Tumor	Positive	LumA	0	Negative	0	Negative	7.158	5.005
TCGA-BH-A18H-01	TCGA-BH-A18H-01	Primary Tumor	Positive	LumA	0	Negative	0	Negative	7.094	6.693
TCGA-E2-A1LA-01	TCGA-E2-A1LA-01	Primary Tumor	Positive	LumA	0	Negative	0	Negative	6.937	5.194
TCGA-BH-A0W5-01	TCGA-BH-A0W5-01	Primary Tumor	Positive	LumA	0	Negative	0	Negative	6.916	6.012
TCGA-BH-A2L8-01	TCGA-BH-A2L8-01	Primary Tumor	Positive	LumA	0	Negative	0	Negative	6.861	5.104
TCGA-E9-A1R2-01	TCGA-E9-A1R2-01	Primary Tumor	Positive	LumA	0	Negative	0	Negative	6.72	4.096
TCGA-AN-A0FN-01	TCGA-AN-A0FN-01	Primary Tumor	Positive	LumA	0	Negative	0	Negative	6.566	5.54
TCGA-A2-A25D-01	TCGA-A2-A25D-01	Primary Tumor	Positive	LumA	0	Negative	0	Negative	6.542	5.763
TCGA-AR-A252-01	TCGA-AR-A252-01	Primary Tumor	Positive	LumA	0	Negative	0	Negative	6.509	6.813
TCGA-GM-A2DA-01	TCGA-GM-A2DA-01	Primary Tumor	Positive	LumA	0	Negative	0	Negative	6.492	4.2
TCGA-AO-A03M-01	TCGA-AO-A03M-01	Primary Tumor	Positive	LumA	0	Negative	0	Negative	6.444	6.204
TCGA-BH-A0DK-01	TCGA-BH-A0DK-01	Primary Tumor	Positive	LumA	0	Negative	0	Negative	6.442	5.156
TCGA-A1-A0SF-01	TCGA-A1-A0SF-01	Primary Tumor	Positive	LumA	0	Negative	0	Negative	6.438	3.96
TCGA-D8-A1JB-01	TCGA-D8-A1JB-01	Primary Tumor	Positive	LumA	0	Negative	0	Negative	6.363	5.693
TCGA-BH-A0W7-01	TCGA-BH-A0W7-01	Primary Tumor	Positive	LumA	0	Negative	0	Negative	6.349	5.395
TCGA-AC-A2FB-01	TCGA-AC-A2FB-01	Primary Tumor	Positive	LumA	0	Negative	0	Negative	6.324	6.57
TCGA-AR-A2LO-01	TCGA-AR-A2LO-01	Primary Tumor	Positive	LumA	0	Negative	0	Negative	6.277	5.208
TCGA-A2-A0EN-01	TCGA-A2-A0EN-01	Primary Tumor	Positive	LumA	0	Negative	0	Negative	6.247	5.751
TCGA-AR-A0TW-01	TCGA-AR-A0TW-01	Primary Tumor	Positive	LumA	0	Negative	0	Negative	6.182	5.024
TCGA-AO-A0JG-01	TCGA-AO-A0JG-01	Primary Tumor	Positive	LumA	0	Negative	0	Negative	6.126	4.788
TCGA-A7-A3J1-01	TCGA-A7-A3J1-01	Primary Tumor	Positive	LumA	0	Negative	0	Negative	6.08	5.971
TCGA-EW-A1J5-01	TCGA-EW-A1J5-01	Primary Tumor	Positive	LumA	0	Negative	0	Negative	6.039	6.039
TCGA-AC-A3OD-01	TCGA-AC-A3OD-01	Primary Tumor	Positive	LumA	0	Negative	0	Negative	6.036	5.351
TCGA-E2-A1IO-01	TCGA-E2-A1IO-01	Primary Tumor	Positive	LumA	0	Negative	0	Negative	6.034	4.903
TCGA-AR-A1AP-01	TCGA-AR-A1AP-01	Primary Tumor	Positive	LumA	0	Negative	0	Negative	5.958	4.247
TCGA-AO-A0JJ-01	TCGA-AO-A0JJ-01	Primary Tumor	Positive	LumA	0	Negative	0	Negative	5.925	5.108
TCGA-A8-A0A6-01	TCGA-A8-A0A6-01	Primary Tumor	Positive	LumA	0	Negative	0	Negative	5.774	6.11
TCGA-D8-A27G-01	TCGA-D8-A27G-01	Primary Tumor	Positive	LumA	0	Negative	0	Negative	5.722	4.66
TCGA-AC-A2FO-01	TCGA-AC-A2FO-01	Primary Tumor	Positive	LumA	0	Negative	0	Negative	5.706	5.212
TCGA-A7-A26H-01	TCGA-A7-A26H-01	Primary Tumor	Positive	LumA	0	Negative	0	Negative	5.676	4.704
TCGA-E2-A1IJ-01	TCGA-E2-A1IJ-01	Primary Tumor	Positive	LumA	0	Negative	0	Negative	5.675	4.43
TCGA-AN-A046-01	TCGA-AN-A046-01	Primary Tumor	Positive	LumA	0	Negative	0	Negative	5.672	6.096
TCGA-AN-A0FD-01	TCGA-AN-A0FD-01	Primary Tumor	Positive	LumA	0	Negative	0	Negative	5.668	4.846
TCGA-BH-A0HB-01	TCGA-BH-A0HB-01	Primary Tumor	Positive	LumA	0	Negative	0	Negative	5.637	4.693
TCGA-BH-A0HA-01	TCGA-BH-A0HA-01	Primary Tumor	Positive	LumA	0	Negative	0	Negative	5.608	4.481
TCGA-BH-A1EY-01	TCGA-BH-A1EY-01	Primary Tumor	Positive	LumA	0	Negative	0	Negative	5.579	5.34
TCGA-AC-A3HN-01	TCGA-AC-A3HN-01	Primary Tumor	Positive	LumA	0	Negative	0	Negative	5.525	5.233
TCGA-A8-A09K-01	TCGA-A8-A09K-01	Primary Tumor	Positive	LumA	0	Negative	0	Negative	5.446	4.971
TCGA-BH-A1FB-01	TCGA-BH-A1FB-01	Primary Tumor	Positive	LumA	0	Negative	0	Negative	5.416	6.147
TCGA-A2-A0D3-01	TCGA-A2-A0D3-01	Primary Tumor	Positive	LumA	0	Negative	0	Negative	5.379	4.654
TCGA-BH-A0BQ-01	TCGA-BH-A0BQ-01	Primary Tumor	Positive	LumA	0	Negative	0	Negative	5.346	4.115
TCGA-E9-A1N5-01	TCGA-E9-A1N5-01	Primary Tumor	Positive	LumA	0	Negative	0	Negative	5.265	5.024
TCGA-B6-A0RO-01	TCGA-B6-A0RO-01	Primary Tumor	Positive	LumA	0	Negative	0	Negative	5.251	0.9239
TCGA-AN-A0XV-01	TCGA-AN-A0XV-01	Primary Tumor	Positive	LumA	0	Negative	0	Negative	5.233	4.359
TCGA-E9-A1N4-01	TCGA-E9-A1N4-01	Primary Tumor	Positive	LumA	0	Negative	0	Negative	5.21	6.22
TCGA-EW-A1J1-01	TCGA-EW-A1J1-01	Primary Tumor	Positive	LumA	0	Negative	0	Negative	5.143	5.727
TCGA-A2-A0T6-01	TCGA-A2-A0T6-01	Primary Tumor	Positive	LumA	0	Negative	0	Negative	5.123	5.343
TCGA-BH-A0DI-01	TCGA-BH-A0DI-01	Primary Tumor	Positive	LumA	0	Negative	0	Negative	5.113	4.827
TCGA-A2-A3KC-01	TCGA-A2-A3KC-01	Primary Tumor	Positive	LumA	0	Negative	0	Negative	5.088	4.59
TCGA-D8-A27I-01	TCGA-D8-A27I-01	Primary Tumor	Positive	LumA	0	Negative	0	Negative	5.085	5.06
TCGA-BH-A0BO-01	TCGA-BH-A0BO-01	Primary Tumor	Positive	LumA	0	Negative	0	Negative	5.08	7.585
TCGA-E9-A227-01	TCGA-E9-A227-01	Primary Tumor	Positive	LumA	0	Negative	0	Negative	5.058	4.501
TCGA-AO-A0J9-01	TCGA-AO-A0J9-01	Primary Tumor	Positive	LumA	0	Negative	0	Negative	5.051	3.482
TCGA-BH-A0B5-01	TCGA-BH-A0B5-01	Primary Tumor	Positive	LumA	0	Negative	0	Negative	5.045	5.482
TCGA-D8-A27K-01	TCGA-D8-A27K-01	Primary Tumor	Positive	LumA	0	Negative	0	Negative	5.041	4.47
TCGA-D8-A145-01	TCGA-D8-A145-01	Primary Tumor	Positive	LumA	0	Negative	0	Negative	5.039	4.377
TCGA-A2-A1G0-01	TCGA-A2-A1G0-01	Primary Tumor	Positive	LumA	0	Negative	0	Negative	5.01	4.753
TCGA-BH-A0BC-01	TCGA-BH-A0BC-01	Primary Tumor	Positive	LumA	0	Negative	0	Negative	5.004	4.234
TCGA-GM-A2D9-01	TCGA-GM-A2D9-01	Primary Tumor	Positive	LumA	0	Negative	0	Negative	5.004	3.378
TCGA-A2-A0SY-01	TCGA-A2-A0SY-01	Primary Tumor	Positive	LumA	0	Negative	0	Negative	5.001	4.498
TCGA-BH-A0B0-01	TCGA-BH-A0B0-01	Primary Tumor	Positive	LumA	0	Negative	0	Negative	4.98	6.059
TCGA-E9-A295-01	TCGA-E9-A295-01	Primary Tumor	Positive	LumA	0	Negative	0	Negative	4.974	3.654
TCGA-EW-A1PA-01	TCGA-EW-A1PA-01	Primary Tumor	Positive	LumA	0	Negative	0	Negative	4.973	4.411
TCGA-A2-A0T4-01	TCGA-A2-A0T4-01	Primary Tumor	Positive	LumA	0	Negative	0	Negative	4.966	4.426
TCGA-D8-A1JP-01	TCGA-D8-A1JP-01	Primary Tumor	Positive	LumA	0	Negative	0	Negative	4.966	3.471
TCGA-BH-A0DT-01	TCGA-BH-A0DT-01	Primary Tumor	Positive	LumA	0	Negative	0	Negative	4.963	4.889
TCGA-BH-A0DP-01	TCGA-BH-A0DP-01	Primary Tumor	Positive	LumA	0	Negative	0	Negative	4.954	4.763
TCGA-A8-A09A-01	TCGA-A8-A09A-01	Primary Tumor	Positive	LumA	0	Negative	0	Negative	4.95	4.817
TCGA-EW-A1P3-01	TCGA-EW-A1P3-01	Primary Tumor	Positive	LumA	0	Negative	0	Negative	4.933	2.717
TCGA-E2-A15M-01	TCGA-E2-A15M-01	Primary Tumor	Positive	LumA	0	Negative	0	Negative	4.931	5.548
TCGA-B6-A0IH-01	TCGA-B6-A0IH-01	Primary Tumor	Positive	LumA	0	Negative	0	Negative	4.922	4.635
TCGA-BH-A0BA-01	TCGA-BH-A0BA-01	Primary Tumor	Positive	LumA	0	Negative	0	Negative	4.913	4.26
TCGA-EW-A2FV-01	TCGA-EW-A2FV-01	Primary Tumor	Positive	LumA	0	Negative	0	Negative	4.909	5.124
TCGA-EW-A1J2-01	TCGA-EW-A1J2-01	Primary Tumor	Positive	LumA	0	Negative	0	Negative	4.901	5.65
TCGA-AO-A0JA-01	TCGA-AO-A0JA-01	Primary Tumor	Positive	LumA	0	Negative	0	Negative	4.887	4.275
TCGA-E2-A15I-01	TCGA-E2-A15I-01	Primary Tumor	Positive	LumA	0	Negative	0	Negative	4.871	4.871
TCGA-AO-A126-01	TCGA-AO-A126-01	Primary Tumor	Positive	LumA	0	Negative	0	Negative	4.839	1.127
TCGA-BH-A0B4-01	TCGA-BH-A0B4-01	Primary Tumor	Positive	LumA	0	Negative	0	Negative	4.835	4.959
TCGA-BH-A0E9-01	TCGA-BH-A0E9-01	Primary Tumor	Positive	LumA	0	Negative	0	Negative	4.82	5.157
TCGA-AC-A23G-01	TCGA-AC-A23G-01	Primary Tumor	Positive	LumA	0	Negative	0	Negative	4.802	4.802
TCGA-GM-A2DK-01	TCGA-GM-A2DK-01	Primary Tumor	Positive	LumA	0	Negative	0	Negative	4.791	3.108
TCGA-BH-A1FE-01	TCGA-BH-A1FE-01	Primary Tumor	Positive	LumA	0	Negative	0	Negative	4.79	5.926
TCGA-A2-A0YL-01	TCGA-A2-A0YL-01	Primary Tumor	Positive	LumA	0	Negative	0	Negative	4.786	5.529
TCGA-AO-A03L-01	TCGA-AO-A03L-01	Primary Tumor	Positive	LumA	0	Negative	0	Negative	4.779	4.762
TCGA-A2-A0YD-01	TCGA-A2-A0YD-01	Primary Tumor	Positive	LumA	0	Negative	0	Negative	4.777	6.438
TCGA-E2-A15O-01	TCGA-E2-A15O-01	Primary Tumor	Positive	LumA	0	Negative	0	Negative	4.775	3.947
TCGA-EW-A1IW-01	TCGA-EW-A1IW-01	Primary Tumor	Positive	LumA	0	Negative	0	Negative	4.767	4.075
TCGA-E2-A1B1-01	TCGA-E2-A1B1-01	Primary Tumor	Positive	LumA	0	Negative	0	Negative	4.749	6.587
TCGA-BH-A18F-01	TCGA-BH-A18F-01	Primary Tumor	Positive	LumA	0	Negative	0	Negative	4.728	4.42
TCGA-A8-A07E-01	TCGA-A8-A07E-01	Primary Tumor	Positive	LumA	0	Negative	0	Negative	4.728	4.185
TCGA-D8-A1XM-01	TCGA-D8-A1XM-01	Primary Tumor	Positive	LumA	0	Negative	0	Negative	4.718	5.173
TCGA-AO-A0J8-01	TCGA-AO-A0J8-01	Primary Tumor	Positive	LumA	0	Negative	0	Negative	4.647	4.836
TCGA-A8-A0A2-01	TCGA-A8-A0A2-01	Primary Tumor	Positive	LumA	0	Negative	0	Negative	4.638	4.416
TCGA-AO-A12A-01	TCGA-AO-A12A-01	Primary Tumor	Positive	LumA	0	Negative	0	Negative	4.637	5.459
TCGA-AQ-A1H3-01	TCGA-AQ-A1H3-01	Primary Tumor	Positive	LumA	0	Negative	0	Negative	4.635	4.265
TCGA-BH-A0BR-01	TCGA-BH-A0BR-01	Primary Tumor	Positive	LumA	0	Negative	0	Negative	4.621	5.195
TCGA-A8-A06T-01	TCGA-A8-A06T-01	Primary Tumor	Positive	LumA	0	Negative	0	Negative	4.615	5.081
TCGA-E2-A1IK-01	TCGA-E2-A1IK-01	Primary Tumor	Positive	LumA	0	Negative	0	Negative	4.605	3.598
TCGA-A2-A0EW-01	TCGA-A2-A0EW-01	Primary Tumor	Positive	LumA	0	Negative	0	Negative	4.543	5.024
TCGA-BH-A0DG-01	TCGA-BH-A0DG-01	Primary Tumor	Positive	LumA	0	Negative	0	Negative	4.53	3.566
TCGA-D8-A1JU-01	TCGA-D8-A1JU-01	Primary Tumor	Positive	LumA	0	Negative	0	Negative	4.455	4.647
TCGA-E2-A14Q-01	TCGA-E2-A14Q-01	Primary Tumor	Positive	LumA	0	Negative	0	Negative	4.453	4.559
TCGA-AC-A2B8-01	TCGA-AC-A2B8-01	Primary Tumor	Positive	LumA	0	Negative	0	Negative	4.437	4.977
TCGA-EW-A1PF-01	TCGA-EW-A1PF-01	Primary Tumor	Positive	LumA	0	Negative	0	Negative	4.427	4.981
TCGA-B6-A0WY-01	TCGA-B6-A0WY-01	Primary Tumor	Positive	LumA	0	Negative	0	Negative	4.425	4.785
TCGA-D8-A140-01	TCGA-D8-A140-01	Primary Tumor	Positive	LumA	0	Negative	0	Negative	4.42	5.439
TCGA-EW-A1PE-01	TCGA-EW-A1PE-01	Primary Tumor	Positive	LumA	0	Negative	0	Negative	4.416	7.347
TCGA-A8-A07B-01	TCGA-A8-A07B-01	Primary Tumor	Positive	LumA	0	Negative	0	Negative	4.412	3.364
TCGA-B6-A0IP-01	TCGA-B6-A0IP-01	Primary Tumor	Positive	LumA	0	Negative	0	Negative	4.404	4.199
TCGA-A1-A0SJ-01	TCGA-A1-A0SJ-01	Primary Tumor	Positive	LumA	0	Negative	0	Negative	4.4	3.491
TCGA-A2-A0CT-01	TCGA-A2-A0CT-01	Primary Tumor	Positive	LumA	0	Negative	0	Negative	4.397	3.619
TCGA-BH-A0BP-01	TCGA-BH-A0BP-01	Primary Tumor	Positive	LumA	0	Negative	0	Negative	4.396	3.326
TCGA-BH-A0DS-01	TCGA-BH-A0DS-01	Primary Tumor	Positive	LumA	0	Negative	0	Negative	4.37	3.036
TCGA-EW-A1P5-01	TCGA-EW-A1P5-01	Primary Tumor	Positive	LumA	0	Negative	0	Negative	4.352	5.701
TCGA-A2-A259-01	TCGA-A2-A259-01	Primary Tumor	Positive	LumA	0	Negative	0	Negative	4.342	6.398
TCGA-E2-A15D-01	TCGA-E2-A15D-01	Primary Tumor	Positive	LumA	0	Negative	0	Negative	4.341	3.122
TCGA-A2-A0ES-01	TCGA-A2-A0ES-01	Primary Tumor	Positive	LumA	0	Negative	0	Negative	4.318	4.318
TCGA-AR-A2LM-01	TCGA-AR-A2LM-01	Primary Tumor	Positive	LumA	0	Negative	0	Negative	4.312	4.812
TCGA-A8-A090-01	TCGA-A8-A090-01	Primary Tumor	Positive	LumA	0	Negative	0	Negative	4.309	4.96
TCGA-A8-A06U-01	TCGA-A8-A06U-01	Primary Tumor	Positive	LumA	0	Negative	0	Negative	4.298	4.558
TCGA-E2-A10B-01	TCGA-E2-A10B-01	Primary Tumor	Positive	LumA	0	Negative	0	Negative	4.285	4.67
TCGA-BH-A0BV-01	TCGA-BH-A0BV-01	Primary Tumor	Positive	LumA	0	Negative	0	Negative	4.279	4.251
TCGA-D8-A1XO-01	TCGA-D8-A1XO-01	Primary Tumor	Positive	LumA	0	Negative	0	Negative	4.278	5.392
TCGA-BH-A0DE-01	TCGA-BH-A0DE-01	Primary Tumor	Positive	LumA	0	Negative	0	Negative	4.275	4.875
TCGA-AR-A255-01	TCGA-AR-A255-01	Primary Tumor	Positive	LumA	0	Negative	0	Negative	4.271	5.504
TCGA-BH-A0E2-01	TCGA-BH-A0E2-01	Primary Tumor	Positive	LumA	0	Negative	0	Negative	4.252	4.617
TCGA-AR-A24V-01	TCGA-AR-A24V-01	Primary Tumor	Positive	LumA	0	Negative	0	Negative	4.246	5.916
TCGA-A7-A3IY-01	TCGA-A7-A3IY-01	Primary Tumor	Positive	LumA	0	Negative	0	Negative	4.234	3.904
TCGA-BH-A0DZ-01	TCGA-BH-A0DZ-01	Primary Tumor	Positive	LumA	0	Negative	0	Negative	4.232	5.352
TCGA-BH-A0GY-01	TCGA-BH-A0GY-01	Primary Tumor	Positive	LumA	0	Negative	0	Negative	4.216	5.362
TCGA-D8-A1JH-01	TCGA-D8-A1JH-01	Primary Tumor	Positive	LumA	0	Negative	0	Negative	4.196	5.125
TCGA-BH-A0DV-01	TCGA-BH-A0DV-01	Primary Tumor	Positive	LumA	0	Negative	0	Negative	4.167	4.26
TCGA-BH-A1FR-01	TCGA-BH-A1FR-01	Primary Tumor	Positive	LumA	0	Negative	0	Negative	4.141	3.616
TCGA-D8-A1X8-01	TCGA-D8-A1X8-01	Primary Tumor	Positive	LumA	0	Negative	0	Negative	4.134	3.967
TCGA-B6-A0RV-01	TCGA-B6-A0RV-01	Primary Tumor	Positive	LumA	0	Negative	0	Negative	4.132	5.073
TCGA-BH-A0AY-01	TCGA-BH-A0AY-01	Primary Tumor	Positive	LumA	0	Negative	0	Negative	4.13	4.094
TCGA-BH-A0BJ-01	TCGA-BH-A0BJ-01	Primary Tumor	Positive	LumA	0	Negative	0	Negative	4.129	3.722
TCGA-AO-A0JF-01	TCGA-AO-A0JF-01	Primary Tumor	Positive	LumA	0	Negative	0	Negative	4.099	4.163
TCGA-BH-A0HF-01	TCGA-BH-A0HF-01	Primary Tumor	Positive	LumA	0	Negative	0	Negative	4.096	4.24
TCGA-E2-A1IU-01	TCGA-E2-A1IU-01	Primary Tumor	Positive	LumA	0	Negative	0	Negative	4.055	3.442
TCGA-A2-A0T7-01	TCGA-A2-A0T7-01	Primary Tumor	Positive	LumA	0	Negative	0	Negative	4.053	4.347
TCGA-A8-A0A1-01	TCGA-A8-A0A1-01	Primary Tumor	Positive	LumA	0	Negative	0	Negative	4.05	7.056
TCGA-A2-A0EV-01	TCGA-A2-A0EV-01	Primary Tumor	Positive	LumA	0	Negative	0	Negative	4.039	5.026
TCGA-BH-A0EA-01	TCGA-BH-A0EA-01	Primary Tumor	Positive	LumA	0	Negative	0	Negative	4.028	4.028
TCGA-B6-A0RP-01	TCGA-B6-A0RP-01	Primary Tumor	Positive	LumA	0	Negative	0	Negative	4.026	4.148
TCGA-E9-A3Q9-01	TCGA-E9-A3Q9-01	Primary Tumor	Positive	LumA	0	Negative	0	Negative	4.022	4.056
TCGA-BH-A0EB-01	TCGA-BH-A0EB-01	Primary Tumor	Positive	LumA	0	Negative	0	Negative	4.013	4.683
TCGA-D8-A1JN-01	TCGA-D8-A1JN-01	Primary Tumor	Positive	LumA	0	Negative	0	Negative	4.002	3.748
TCGA-AR-A24O-01	TCGA-AR-A24O-01	Primary Tumor	Positive	LumA	0	Negative	0	Negative	3.994	4.688
TCGA-BH-A0C1-01	TCGA-BH-A0C1-01	Primary Tumor	Positive	LumA	0	Negative	0	Negative	3.985	4.859
TCGA-A2-A1FZ-01	TCGA-A2-A1FZ-01	Primary Tumor	Positive	LumA	0	Negative	0	Negative	3.952	3.952
TCGA-D8-A27E-01	TCGA-D8-A27E-01	Primary Tumor	Positive	LumA	0	Negative	0	Negative	3.945	3.998
TCGA-AR-A1AL-01	TCGA-AR-A1AL-01	Primary Tumor	Positive	LumA	0	Negative	0	Negative	3.941	5.409
TCGA-AC-A23C-01	TCGA-AC-A23C-01	Primary Tumor	Positive	LumA	0	Negative	0	Negative	3.92	5.039
TCGA-A1-A0SG-01	TCGA-A1-A0SG-01	Primary Tumor	Positive	LumA	0	Negative	0	Negative	3.911	4.104
TCGA-D8-A1XU-01	TCGA-D8-A1XU-01	Primary Tumor	Positive	LumA	0	Negative	0	Negative	3.911	3.797
TCGA-E2-A10E-01	TCGA-E2-A10E-01	Primary Tumor	Positive	LumA	0	Negative	0	Negative	3.886	4.836
TCGA-AO-A12E-01	TCGA-AO-A12E-01	Primary Tumor	Positive	LumA	0	Negative	0	Negative	3.874	4.81
TCGA-E2-A1IF-01	TCGA-E2-A1IF-01	Primary Tumor	Positive	LumA	0	Negative	0	Negative	3.867	2.137
TCGA-BH-A0HO-01	TCGA-BH-A0HO-01	Primary Tumor	Positive	LumA	0	Negative	0	Negative	3.865	4.255
TCGA-GM-A3NY-01	TCGA-GM-A3NY-01	Primary Tumor	Positive	LumA	0	Negative	0	Negative	3.86	3.324
TCGA-A2-A0CP-01	TCGA-A2-A0CP-01	Primary Tumor	Positive	LumA	0	Negative	0	Negative	3.849	3.466
TCGA-BH-A0HX-01	TCGA-BH-A0HX-01	Primary Tumor	Positive	LumA	0	Negative	0	Negative	3.842	4.213
TCGA-AR-A24X-01	TCGA-AR-A24X-01	Primary Tumor	Positive	LumA	0	Negative	0	Negative	3.834	4.648
TCGA-AN-A049-01	TCGA-AN-A049-01	Primary Tumor	Positive	LumA	0	Negative	0	Negative	3.833	3.697
TCGA-BH-A1EO-01	TCGA-BH-A1EO-01	Primary Tumor	Positive	LumA	0	Negative	0	Negative	3.824	4.313
TCGA-A2-A0YC-01	TCGA-A2-A0YC-01	Primary Tumor	Positive	LumA	0	Negative	0	Negative	3.817	4.719
TCGA-C8-A12X-01	TCGA-C8-A12X-01	Primary Tumor	Positive	LumA	0	Negative	0	Negative	3.802	3.268
TCGA-BH-A0DH-01	TCGA-BH-A0DH-01	Primary Tumor	Positive	LumA	0	Negative	0	Negative	3.786	5.229
TCGA-A2-A0CQ-01	TCGA-A2-A0CQ-01	Primary Tumor	Positive	LumA	0	Negative	0	Negative	3.756	3.594
TCGA-A8-A091-01	TCGA-A8-A091-01	Primary Tumor	Positive	LumA	0	Negative	0	Negative	3.753	3.365
TCGA-E2-A105-01	TCGA-E2-A105-01	Primary Tumor	Positive	LumA	0	Negative	0	Negative	3.72	2.615
TCGA-AR-A0U3-01	TCGA-AR-A0U3-01	Primary Tumor	Positive	LumA	0	Negative	0	Negative	3.698	4.224
TCGA-BH-A1FL-01	TCGA-BH-A1FL-01	Primary Tumor	Positive	LumA	0	Negative	0	Negative	3.691	4.339
TCGA-BH-A0HP-01	TCGA-BH-A0HP-01	Primary Tumor	Positive	LumA	0	Negative	0	Negative	3.69	4.874
TCGA-AN-A0FT-01	TCGA-AN-A0FT-01	Primary Tumor	Positive	LumA	0	Negative	0	Negative	3.658	3.083
TCGA-AN-A0FW-01	TCGA-AN-A0FW-01	Primary Tumor	Positive	LumA	0	Negative	0	Negative	3.649	2.656
TCGA-A8-A07G-01	TCGA-A8-A07G-01	Primary Tumor	Positive	LumA	0	Negative	0	Negative	3.624	3.812
TCGA-AQ-A1H2-01	TCGA-AQ-A1H2-01	Primary Tumor	Positive	LumA	0	Negative	0	Negative	3.619	3.497
TCGA-B6-A0IO-01	TCGA-B6-A0IO-01	Primary Tumor	Positive	LumA	0	Negative	0	Negative	3.607	2.487
TCGA-A2-A0ET-01	TCGA-A2-A0ET-01	Primary Tumor	Positive	LumA	0	Negative	0	Negative	3.598	3.807
TCGA-A8-A08Z-01	TCGA-A8-A08Z-01	Primary Tumor	Positive	LumA	0	Negative	0	Negative	3.596	5.955
TCGA-BH-A0H3-01	TCGA-BH-A0H3-01	Primary Tumor	Positive	LumA	0	Negative	0	Negative	3.582	4.727
TCGA-A1-A0SQ-01	TCGA-A1-A0SQ-01	Primary Tumor	Positive	LumA	0	Negative	0	Negative	3.572	3.417
TCGA-A2-A0EO-01	TCGA-A2-A0EO-01	Primary Tumor	Positive	LumA	0	Negative	0	Negative	3.556	4.323
TCGA-BH-A0DQ-01	TCGA-BH-A0DQ-01	Primary Tumor	Positive	LumA	0	Negative	0	Negative	3.539	3.321
TCGA-AO-A0JI-01	TCGA-AO-A0JI-01	Primary Tumor	Positive	LumA	0	Negative	0	Negative	3.536	5.389
TCGA-AO-A03V-01	TCGA-AO-A03V-01	Primary Tumor	Positive	LumA	0	Negative	0	Negative	3.535	2.939
TCGA-BH-A0AZ-01	TCGA-BH-A0AZ-01	Primary Tumor	Positive	LumA	0	Negative	0	Negative	3.529	4.368
TCGA-E2-A15C-01	TCGA-E2-A15C-01	Primary Tumor	Positive	LumA	0	Negative	0	Negative	3.511	5.626
TCGA-EW-A1J3-01	TCGA-EW-A1J3-01	Primary Tumor	Positive	LumA	0	Negative	0	Negative	3.507	4.486
TCGA-C8-A12O-01	TCGA-C8-A12O-01	Primary Tumor	Positive	LumA	0	Negative	0	Negative	3.5	4.654
TCGA-AO-A125-01	TCGA-AO-A125-01	Primary Tumor	Positive	LumA	0	Negative	0	Negative	3.488	2.368
TCGA-AN-A03X-01	TCGA-AN-A03X-01	Primary Tumor	Positive	LumA	0	Negative	0	Negative	3.486	1.828
TCGA-A8-A097-01	TCGA-A8-A097-01	Primary Tumor	Positive	LumA	0	Negative	0	Negative	3.466	4.67
TCGA-A2-A0SU-01	TCGA-A2-A0SU-01	Primary Tumor	Positive	LumA	0	Negative	0	Negative	3.446	2.813
TCGA-E9-A1NH-01	TCGA-E9-A1NH-01	Primary Tumor	Positive	LumA	0	Negative	0	Negative	3.438	5.053
TCGA-A2-A1FV-01	TCGA-A2-A1FV-01	Primary Tumor	Positive	LumA	0	Negative	0	Negative	3.425	2.309
TCGA-D8-A1XA-01	TCGA-D8-A1XA-01	Primary Tumor	Positive	LumA	0	Negative	0	Negative	3.424	4.205
TCGA-A8-A09D-01	TCGA-A8-A09D-01	Primary Tumor	Positive	LumA	0	Negative	0	Negative	3.409	4.251
TCGA-AR-A0TR-01	TCGA-AR-A0TR-01	Primary Tumor	Positive	LumA	0	Negative	0	Negative	3.408	3.025
TCGA-E2-A15H-01	TCGA-E2-A15H-01	Primary Tumor	Positive	LumA	0	Negative	0	Negative	3.358	2.895
TCGA-A1-A0SE-01	TCGA-A1-A0SE-01	Primary Tumor	Positive	LumA	0	Negative	0	Negative	3.352	3.89
TCGA-AO-A12G-01	TCGA-AO-A12G-01	Primary Tumor	Positive	LumA	0	Negative	0	Negative	3.351	4.154
TCGA-E2-A1L8-01	TCGA-E2-A1L8-01	Primary Tumor	Positive	LumA	0	Negative	0	Negative	3.343	4.864
TCGA-BH-A18J-01	TCGA-BH-A18J-01	Primary Tumor	Positive	LumA	0	Negative	0	Negative	3.334	3.905
TCGA-AR-A1AN-01	TCGA-AR-A1AN-01	Primary Tumor	Positive	LumA	0	Negative	0	Negative	3.322	2.784
TCGA-E9-A22B-01	TCGA-E9-A22B-01	Primary Tumor	Positive	LumA	0	Negative	0	Negative	3.314	4.731
TCGA-BH-A0H6-01	TCGA-BH-A0H6-01	Primary Tumor	Positive	LumA	0	Negative	0	Negative	3.31	4.916
TCGA-B6-A0IG-01	TCGA-B6-A0IG-01	Primary Tumor	Positive	LumA	0	Negative	0	Negative	3.309	3.217
TCGA-C8-A1HE-01	TCGA-C8-A1HE-01	Primary Tumor	Positive	LumA	0	Negative	0	Negative	3.299	3.677
TCGA-A1-A0SM-01	TCGA-A1-A0SM-01	Primary Tumor	Positive	LumA	0	Negative	0	Negative	3.298	4.069
TCGA-EW-A1IX-01	TCGA-EW-A1IX-01	Primary Tumor	Positive	LumA	0	Negative	0	Negative	3.291	4.812
TCGA-A8-A08T-01	TCGA-A8-A08T-01	Primary Tumor	Positive	LumA	0	Negative	0	Negative	3.271	4.39
TCGA-AN-A0XT-01	TCGA-AN-A0XT-01	Primary Tumor	Positive	LumA	0	Negative	0	Negative	3.267	3.661
TCGA-BH-A0GZ-01	TCGA-BH-A0GZ-01	Primary Tumor	Positive	LumA	0	Negative	0	Negative	3.267	3.337
TCGA-BH-A1ET-01	TCGA-BH-A1ET-01	Primary Tumor	Positive	LumA	0	Negative	0	Negative	3.265	4.063
TCGA-BH-A28Q-01	TCGA-BH-A28Q-01	Primary Tumor	Positive	LumA	0	Negative	0	Negative	3.261	3.944
TCGA-AN-A0AS-01	TCGA-AN-A0AS-01	Primary Tumor	Positive	LumA	0	Negative	0	Negative	3.257	2.956
TCGA-A7-A26J-01	TCGA-A7-A26J-01	Primary Tumor	Positive	LumA	0	Negative	0	Negative	3.239	5.143
TCGA-BH-A0HK-01	TCGA-BH-A0HK-01	Primary Tumor	Positive	LumA	0	Negative	0	Negative	3.237	4.43
TCGA-A8-A09B-01	TCGA-A8-A09B-01	Primary Tumor	Positive	LumA	0	Negative	0	Negative	3.226	4.43
TCGA-AO-A12B-01	TCGA-AO-A12B-01	Primary Tumor	Positive	LumA	0	Negative	0	Negative	3.175	3.819
TCGA-A8-A06P-01	TCGA-A8-A06P-01	Primary Tumor	Positive	LumA	0	Negative	0	Negative	3.159	3.927
TCGA-A2-A04N-01	TCGA-A2-A04N-01	Primary Tumor	Positive	LumA	0	Negative	0	Negative	3.158	3.548
TCGA-C8-A273-01	TCGA-C8-A273-01	Primary Tumor	Positive	LumA	0	Negative	0	Negative	3.157	3.335
TCGA-E2-A1L6-01	TCGA-E2-A1L6-01	Primary Tumor	Positive	LumA	0	Negative	0	Negative	3.136	4.86
TCGA-E2-A15P-01	TCGA-E2-A15P-01	Primary Tumor	Positive	LumA	0	Negative	0	Negative	3.115	4.68
TCGA-E2-A1B4-01	TCGA-E2-A1B4-01	Primary Tumor	Positive	LumA	0	Negative	0	Negative	3.115	3.43
TCGA-A8-A0A9-01	TCGA-A8-A0A9-01	Primary Tumor	Positive	LumA	0	Negative	0	Negative	3.107	5.724
TCGA-C8-A1HO-01	TCGA-C8-A1HO-01	Primary Tumor	Positive	LumA	0	Negative	0	Negative	3.071	5.715
TCGA-A8-A07J-01	TCGA-A8-A07J-01	Primary Tumor	Positive	LumA	0	Negative	0	Negative	3.064	4.345
TCGA-BH-A0B8-01	TCGA-BH-A0B8-01	Primary Tumor	Positive	LumA	0	Negative	0	Negative	3.061	4.132
TCGA-BH-A0DO-01	TCGA-BH-A0DO-01	Primary Tumor	Positive	LumA	0	Negative	0	Negative	3.054	4.518
TCGA-BH-A0H7-01	TCGA-BH-A0H7-01	Primary Tumor	Positive	LumA	0	Negative	0	Negative	3.04	3.643
TCGA-GM-A2DC-01	TCGA-GM-A2DC-01	Primary Tumor	Positive	LumA	0	Negative	0	Negative	3.02	2.919
TCGA-E2-A1L9-01	TCGA-E2-A1L9-01	Primary Tumor	Positive	LumA	0	Negative	0	Negative	3.001	5.059
TCGA-C8-A1HI-01	TCGA-C8-A1HI-01	Primary Tumor	Positive	LumA	0	Negative	0	Negative	2.998	3.438
TCGA-C8-A12N-01	TCGA-C8-A12N-01	Primary Tumor	Positive	LumA	0	Negative	0	Negative	2.973	4.744
TCGA-AR-A24P-01	TCGA-AR-A24P-01	Primary Tumor	Positive	LumA	0	Negative	0	Negative	2.936	4.694
TCGA-B6-A0RM-01	TCGA-B6-A0RM-01	Primary Tumor	Positive	LumA	0	Negative	0	Negative	2.928	3.72
TCGA-GM-A2DM-01	TCGA-GM-A2DM-01	Primary Tumor	Positive	LumA	0	Negative	0	Negative	2.922	3.657
TCGA-D8-A27V-01	TCGA-D8-A27V-01	Primary Tumor	Positive	LumA	0	Negative	0	Negative	2.907	5.711
TCGA-A8-A09T-01	TCGA-A8-A09T-01	Primary Tumor	Positive	LumA	0	Negative	0	Negative	2.866	4.254
TCGA-AC-A2FG-01	TCGA-AC-A2FG-01	Primary Tumor	Positive	LumA	0	Negative	0	Negative	2.852	4.219
TCGA-A2-A0T5-01	TCGA-A2-A0T5-01	Primary Tumor	Positive	LumA	0	Negative	0	Negative	2.848	3.893
TCGA-A2-A04V-01	TCGA-A2-A04V-01	Primary Tumor	Positive	LumA	0	Negative	0	Negative	2.83	2.911
TCGA-E2-A1IG-01	TCGA-E2-A1IG-01	Primary Tumor	Positive	LumA	0	Negative	0	Negative	2.826	4.238
TCGA-EW-A1PD-01	TCGA-EW-A1PD-01	Primary Tumor	Positive	LumA	0	Negative	0	Negative	2.823	3.239
TCGA-B6-A0X0-01	TCGA-B6-A0X0-01	Primary Tumor	Positive	LumA	0	Negative	0	Negative	2.815	2.686
TCGA-AR-A0TZ-01	TCGA-AR-A0TZ-01	Primary Tumor	Positive	LumA	0	Negative	0	Negative	2.804	3.848
TCGA-EW-A1P6-01	TCGA-EW-A1P6-01	Primary Tumor	Positive	LumA	0	Negative	0	Negative	2.77	3.66
TCGA-A2-A0ER-01	TCGA-A2-A0ER-01	Primary Tumor	Positive	LumA	0	Negative	0	Negative	2.75	3.284
TCGA-A8-A0AD-01	TCGA-A8-A0AD-01	Primary Tumor	Positive	LumA	0	Negative	0	Negative	2.737	3.983
TCGA-GM-A2DL-01	TCGA-GM-A2DL-01	Primary Tumor	Positive	LumA	0	Negative	0	Negative	2.734	4.473
TCGA-AN-A04A-01	TCGA-AN-A04A-01	Primary Tumor	Positive	LumA	0	Negative	0	Negative	2.723	3.567
TCGA-B6-A0WT-01	TCGA-B6-A0WT-01	Primary Tumor	Positive	LumA	0	Negative	0	Negative	2.721	4.658
TCGA-AR-A2LE-01	TCGA-AR-A2LE-01	Primary Tumor	Positive	LumA	0	Negative	0	Negative	2.698	5.489
TCGA-D8-A1XB-01	TCGA-D8-A1XB-01	Primary Tumor	Positive	LumA	0	Negative	0	Negative	2.698	4.337
TCGA-E2-A106-01	TCGA-E2-A106-01	Primary Tumor	Positive	LumA	0	Negative	0	Negative	2.685	1.962
TCGA-A8-A08C-01	TCGA-A8-A08C-01	Primary Tumor	Positive	LumA	0	Negative	0	Negative	2.682	3.794
TCGA-E2-A1BD-01	TCGA-E2-A1BD-01	Primary Tumor	Positive	LumA	0	Negative	0	Negative	2.652	3.401
TCGA-AN-A0FK-01	TCGA-AN-A0FK-01	Primary Tumor	Positive	LumA	0	Negative	0	Negative	2.635	2.873
TCGA-A2-A0CU-01	TCGA-A2-A0CU-01	Primary Tumor	Positive	LumA	0	Negative	0	Negative	2.576	4.602
TCGA-E2-A14T-01	TCGA-E2-A14T-01	Primary Tumor	Positive	LumA	0	Negative	0	Negative	2.56	2.805
TCGA-AR-A24T-01	TCGA-AR-A24T-01	Primary Tumor	Positive	LumA	0	Negative	0	Negative	2.544	4.251
TCGA-A2-A0CS-01	TCGA-A2-A0CS-01	Primary Tumor	Positive	LumA	0	Negative	0	Negative	2.489	3.145
TCGA-E2-A15J-01	TCGA-E2-A15J-01	Primary Tumor	Positive	LumA	0	Negative	0	Negative	2.484	2.88
TCGA-E9-A1NG-01	TCGA-E9-A1NG-01	Primary Tumor	Positive	LumA	0	Negative	0	Negative	2.477	5.754
TCGA-E2-A15E-01	TCGA-E2-A15E-01	Primary Tumor	Positive	LumA	0	Negative	0	Negative	2.474	3.539
TCGA-AN-A0XP-01	TCGA-AN-A0XP-01	Primary Tumor	Positive	LumA	0	Negative	0	Negative	2.46	5.88
TCGA-BH-A0HQ-01	TCGA-BH-A0HQ-01	Primary Tumor	Positive	LumA	0	Negative	0	Negative	2.459	4.281
TCGA-B6-A0WZ-01	TCGA-B6-A0WZ-01	Primary Tumor	Positive	LumA	0	Negative	0	Negative	2.418	3.734
TCGA-BH-A201-01	TCGA-BH-A201-01	Primary Tumor	Positive	LumA	0	Negative	0	Negative	2.405	6.573
TCGA-D8-A1XY-01	TCGA-D8-A1XY-01	Primary Tumor	Positive	LumA	0	Negative	0	Negative	2.405	4.236
TCGA-A8-A086-01	TCGA-A8-A086-01	Primary Tumor	Positive	LumA	0	Negative	0	Negative	2.34	4.281
TCGA-B6-A0IM-01	TCGA-B6-A0IM-01	Primary Tumor	Positive	LumA	0	Negative	0	Negative	2.319	3.838
TCGA-E2-A1BC-01	TCGA-E2-A1BC-01	Primary Tumor	Positive	LumA	0	Negative	0	Negative	2.316	4.27
TCGA-D8-A27P-01	TCGA-D8-A27P-01	Primary Tumor	Positive	LumA	0	Negative	0	Negative	2.305	4.425
TCGA-BH-A18K-01	TCGA-BH-A18K-01	Primary Tumor	Positive	LumA	0	Negative	0	Negative	2.292	2.737
TCGA-B6-A0RI-01	TCGA-B6-A0RI-01	Primary Tumor	Positive	LumA	0	Negative	0	Negative	2.284	6.492
TCGA-BH-A0W4-01	TCGA-BH-A0W4-01	Primary Tumor	Positive	LumA	0	Negative	0	Negative	2.276	4.168
TCGA-A7-A0DB-01	TCGA-A7-A0DB-01	Primary Tumor	Positive	LumA	0	Negative	0	Negative	2.273	4.538
TCGA-BH-A0B1-01	TCGA-BH-A0B1-01	Primary Tumor	Positive	LumA	0	Negative	0	Negative	2.241	4.963
TCGA-C8-A26Z-01	TCGA-C8-A26Z-01	Primary Tumor	Positive	LumA	0	Negative	0	Negative	2.2	3.135
TCGA-A2-A0EM-01	TCGA-A2-A0EM-01	Primary Tumor	Positive	LumA	0	Negative	0	Negative	2.186	4.632
TCGA-E2-A153-01	TCGA-E2-A153-01	Primary Tumor	Positive	LumA	0	Negative	0	Negative	2.117	4.394
TCGA-A8-A08O-01	TCGA-A8-A08O-01	Primary Tumor	Positive	LumA	0	Negative	0	Negative	2.115	5.066
TCGA-E2-A15G-01	TCGA-E2-A15G-01	Primary Tumor	Positive	LumA	0	Negative	0	Negative	2.097	4.219
TCGA-BH-A1FG-01	TCGA-BH-A1FG-01	Primary Tumor	Positive	LumA	0	Negative	0	Negative	2.097	3.619
TCGA-BH-A0E1-01	TCGA-BH-A0E1-01	Primary Tumor	Positive	LumA	0	Negative	0	Negative	2.059	2.62
TCGA-D8-A1XG-01	TCGA-D8-A1XG-01	Primary Tumor	Positive	LumA	0	Negative	0	Negative	2.034	4.477
TCGA-D8-A1XD-01	TCGA-D8-A1XD-01	Primary Tumor	Positive	LumA	0	Negative	0	Negative	2.022	2.539
TCGA-A8-A0A4-01	TCGA-A8-A0A4-01	Primary Tumor	Positive	LumA	0	Negative	0	Negative	2.017	4.807
TCGA-AN-A041-01	TCGA-AN-A041-01	Primary Tumor	Positive	LumA	0	Negative	0	Negative	1.996	4.317
TCGA-AO-A12C-01	TCGA-AO-A12C-01	Primary Tumor	Positive	LumA	0	Negative	0	Negative	1.984	2.874
TCGA-E2-A10A-01	TCGA-E2-A10A-01	Primary Tumor	Positive	LumA	0	Negative	0	Negative	1.967	4.765
TCGA-B6-A2IU-01	TCGA-B6-A2IU-01	Primary Tumor	Positive	LumA	0	Negative	0	Negative	1.954	4.93
TCGA-E2-A1IL-01	TCGA-E2-A1IL-01	Primary Tumor	Positive	LumA	0	Negative	0	Negative	1.907	4.34
TCGA-E2-A1IN-01	TCGA-E2-A1IN-01	Primary Tumor	Positive	LumA	0	Negative	0	Negative	1.897	3.843
TCGA-A7-A3IZ-01	TCGA-A7-A3IZ-01	Primary Tumor	Positive	LumA	0	Negative	0	Negative	1.89	3.389
TCGA-B6-A0IA-01	TCGA-B6-A0IA-01	Primary Tumor	Positive	LumA	0	Negative	0	Negative	1.88	4.561
TCGA-A2-A0YF-01	TCGA-A2-A0YF-01	Primary Tumor	Positive	LumA	0	Negative	0	Negative	1.87	4.253
TCGA-B6-A1KI-01	TCGA-B6-A1KI-01	Primary Tumor	Positive	LumA	0	Negative	0	Negative	1.864	2.78
TCGA-AQ-A04L-01	TCGA-AQ-A04L-01	Primary Tumor	Positive	LumA	0	Negative	0	Negative	1.799	4.063
TCGA-AR-A24L-01	TCGA-AR-A24L-01	Primary Tumor	Positive	LumA	0	Negative	0	Negative	1.744	4.842
TCGA-AO-A12H-01	TCGA-AO-A12H-01	Primary Tumor	Positive	LumA	0	Negative	0	Negative	1.724	1.986
TCGA-AR-A24W-01	TCGA-AR-A24W-01	Primary Tumor	Positive	LumA	0	Negative	0	Negative	1.68	4.778
TCGA-AC-A23E-01	TCGA-AC-A23E-01	Primary Tumor	Positive	LumA	0	Negative	0	Negative	1.651	4.524
TCGA-A7-A26E-01	TCGA-A7-A26E-01	Primary Tumor	Positive	LumA	0	Negative	0	Negative	1.643	3.752
TCGA-A8-A083-01	TCGA-A8-A083-01	Primary Tumor	Positive	LumA	0	Negative	0	Negative	1.622	5.042
TCGA-AR-A24M-01	TCGA-AR-A24M-01	Primary Tumor	Positive	LumA	0	Negative	0	Negative	1.599	3.801
TCGA-AR-A1AV-01	TCGA-AR-A1AV-01	Primary Tumor	Positive	LumA	0	Negative	0	Negative	1.597	2.762
TCGA-BH-A0BS-01	TCGA-BH-A0BS-01	Primary Tumor	Positive	LumA	0	Negative	0	Negative	1.557	3.377
TCGA-AQ-A0Y5-01	TCGA-AQ-A0Y5-01	Primary Tumor	Positive	LumA	0	Negative	0	Negative	1.467	4.078
TCGA-A8-A093-01	TCGA-A8-A093-01	Primary Tumor	Positive	LumA	0	Negative	0	Negative	1.398	4.711
TCGA-D8-A1JS-01	TCGA-D8-A1JS-01	Primary Tumor	Positive	LumA	0	Negative	0	Negative	1.387	3.233
TCGA-BH-A1F5-01	TCGA-BH-A1F5-01	Primary Tumor	Positive	LumA	0	Negative	0	Negative	1.307	3.797
TCGA-A7-A0CD-01	TCGA-A7-A0CD-01	Primary Tumor	Positive	LumA	0	Negative	0	Negative	1.295	3.931
TCGA-E2-A156-01	TCGA-E2-A156-01	Primary Tumor	Positive	LumA	0	Negative	0	Negative	1.284	4.785
TCGA-A7-A13G-01	TCGA-A7-A13G-01	Primary Tumor	Positive	LumA	0	Negative	0	Negative	1.23	3.682
TCGA-E2-A15L-01	TCGA-E2-A15L-01	Primary Tumor	Positive	LumA	0	Negative	0	Negative	1.186	3.91
TCGA-A8-A06Y-01	TCGA-A8-A06Y-01	Primary Tumor	Positive	LumA	0	Negative	0	Negative	1.165	2.109
TCGA-A2-A0EU-01	TCGA-A2-A0EU-01	Primary Tumor	Positive	LumA	0	Negative	0	Negative	1.132	4.808
TCGA-AN-A0FS-01	TCGA-AN-A0FS-01	Primary Tumor	Positive	LumA	0	Negative	0	Negative	1.009	4.96
TCGA-AN-A0FZ-01	TCGA-AN-A0FZ-01	Primary Tumor	Positive	LumA	0	Negative	0	Negative	1.005	1.591
TCGA-A7-A0DC-01	TCGA-A7-A0DC-01	Primary Tumor	Positive	LumA	0	Negative	0	Negative	0.9379	3.724
TCGA-C8-A133-01	TCGA-C8-A133-01	Primary Tumor	Positive	LumA	0	Negative	0	Negative	0.9121	2.179
TCGA-AN-A0XO-01	TCGA-AN-A0XO-01	Primary Tumor	Positive	LumA	0	Negative	0	Negative	0.8897	3.927
TCGA-BH-A0EI-01	TCGA-BH-A0EI-01	Primary Tumor	Positive	LumA	0	Negative	0	Negative	0.8258	4.006
TCGA-B6-A0IC-01	TCGA-B6-A0IC-01	Primary Tumor	Positive	LumA	0	Negative	0	Negative	0.7829	2.412
TCGA-BH-A18N-01	TCGA-BH-A18N-01	Primary Tumor	Positive	LumA	0	Negative	0	Negative	0.7539	3.153
TCGA-B6-A0X4-01	TCGA-B6-A0X4-01	Primary Tumor	Positive	LumA	0	Negative	0	Negative	0.6693	3.978
TCGA-A8-A09V-01	TCGA-A8-A09V-01	Primary Tumor	Positive	LumA	0	Negative	0	Negative	0.6322	3.681
TCGA-D8-A1XC-01	TCGA-D8-A1XC-01	Primary Tumor	Positive	LumA	0	Negative	0	Negative	0.529	2.756
TCGA-BH-A0E7-01	TCGA-BH-A0E7-01	Primary Tumor	Positive	LumA	0	Negative	0	Negative	0	5.263
TCGA-AR-A1AS-01	TCGA-AR-A1AS-01	Primary Tumor	Positive	LumA	0	Negative	0	Negative	0	2.955
TCGA-BH-A1ES-01	TCGA-BH-A1ES-01	Primary Tumor	Positive	LumA	0	Negative	0	Negative	0	2.565
TCGA-E2-A154-01	TCGA-E2-A154-01	Primary Tumor	Positive	LumA	0	Negative	0	Negative	0	1.993
TCGA-AR-A1AO-01	TCGA-AR-A1AO-01	Primary Tumor	Positive	Normal	0.4098	Positive	0.9896	Positive	6.337	6.383
TCGA-AC-A2FK-01	TCGA-AC-A2FK-01	Primary Tumor	Positive	Normal	0	Negative	0.5307	Positive	3.306	5.244
TCGA-A2-A0CL-01	TCGA-A2-A0CL-01	Primary Tumor	Positive	Normal	0	Negative	0.4548	Positive	7.459	6.955
TCGA-E2-A108-01	TCGA-E2-A108-01	Primary Tumor	Positive	Normal	0	Negative	0	Negative	7.628	6.626
TCGA-A2-A0YK-01	TCGA-A2-A0YK-01	Primary Tumor	Positive	Normal	0	Negative	0	Negative	6.909	5.904
TCGA-AO-A03R-01	TCGA-AO-A03R-01	Primary Tumor	Positive	Normal	0	Negative	0	Negative	5.693	4.956
TCGA-A2-A0CZ-01	TCGA-A2-A0CZ-01	Primary Tumor	Positive	Normal	0	Negative	0	Negative	5.407	4.456
TCGA-A2-A25A-01	TCGA-A2-A25A-01	Primary Tumor	Positive	Normal	0	Negative	0	Negative	4.493	5.32
TCGA-AO-A03T-01	TCGA-AO-A03T-01	Primary Tumor	Positive	Normal	0	Negative	0	Negative	4.167	3.792
TCGA-A8-A08H-01	TCGA-A8-A08H-01	Primary Tumor	Positive	Normal	0	Negative	0	Negative	4.091	5.28
TCGA-AR-A2LQ-01	TCGA-AR-A2LQ-01	Primary Tumor	Positive	Normal	0	Negative	0	Negative	3.865	4.04
TCGA-AO-A1KO-01	TCGA-AO-A1KO-01	Primary Tumor	Positive	Normal	0	Negative	0	Negative	3.227	4.253
TCGA-B6-A0RQ-01	TCGA-B6-A0RQ-01	Primary Tumor	Positive	Normal	0	Negative	0	Negative	2.717	3.808
TCGA-EW-A1PG-01	TCGA-EW-A1PG-01	Primary Tumor	Positive	Normal	0	Negative	0	Negative	2.109	7.22
TCGA-A1-A0SB-01	TCGA-A1-A0SB-01	Primary Tumor	Positive	Normal	0	Negative	0	Negative	1.889	1.889
TCGA-A2-A3Y0-01	TCGA-A2-A3Y0-01	Primary Tumor	Positive		3.643	Positive	1.21	Positive	7.718	5.948
TCGA-A2-A0EP-01	TCGA-A2-A0EP-01	Primary Tumor	Positive		2.318	Positive	0.7351	Positive	7.693	6.365
TCGA-C8-A8HQ-01	TCGA-C8-A8HQ-01	Primary Tumor	Positive		1.025	Positive	1.025	Positive	5.653	5.333
TCGA-D8-A4Z1-01	TCGA-D8-A4Z1-01	Primary Tumor	Positive		1.019	Positive	0	Negative	5.246	3.494
TCGA-EW-A6SC-01	TCGA-EW-A6SC-01	Primary Tumor	Positive		0.8794	Positive	0	Negative	4.711	4.314
TCGA-BH-A0B6-01	TCGA-BH-A0B6-01	Primary Tumor	Positive		0.844	Positive	0	Negative	8.353	6.811
TCGA-OL-A66L-01	TCGA-OL-A66L-01	Primary Tumor	Positive		0.5606	Positive	0	Negative	6.066	2.638
TCGA-EW-A1IZ-01	TCGA-EW-A1IZ-01	Primary Tumor	Positive		0.5136	Positive	0	Negative	8.859	5.138
TCGA-A2-A0CO-01	TCGA-A2-A0CO-01	Primary Tumor	Positive		0.5037	Positive	0	Negative	6.976	5.488
TCGA-XX-A899-01	TCGA-XX-A899-01	Primary Tumor	Positive		0.4789	Positive	0	Negative	6.613	5.107
TCGA-BH-A28O-01	TCGA-BH-A28O-01	Primary Tumor	Positive		0.4518	Positive	0	Negative	5.84	4.221
TCGA-JL-A3YW-01	TCGA-JL-A3YW-01	Primary Tumor	Positive		0.4438	Positive	0	Negative	5.754	6.42
TCGA-BH-A6R8-01	TCGA-BH-A6R8-01	Primary Tumor	Positive		0.4276	Positive	0	Negative	5.37	5.767
TCGA-S3-AA0Z-01	TCGA-S3-AA0Z-01	Primary Tumor	Positive		0.425	Positive	0	Negative	5.977	5.498
TCGA-LD-A7W5-01	TCGA-LD-A7W5-01	Primary Tumor	Positive		0.4012	Positive	0	Negative	7.69	4.753
TCGA-BH-A42V-01	TCGA-BH-A42V-01	Primary Tumor	Positive		0.3686	Positive	0	Negative	5.707	4.088
TCGA-BH-A42T-01	TCGA-BH-A42T-01	Primary Tumor	Positive		0	Negative	0.7114	Positive	7.903	2.363
TCGA-LL-A7T0-01	TCGA-LL-A7T0-01	Primary Tumor	Positive		0	Negative	0.5566	Positive	5.748	3.564
TCGA-PE-A5DE-01	TCGA-PE-A5DE-01	Primary Tumor	Positive		0	Negative	0.5302	Positive	8.313	6.282
TCGA-AC-A8OS-01	TCGA-AC-A8OS-01	Primary Tumor	Positive		0	Negative	0.5251	Positive	5.324	5.139
TCGA-OL-A5D8-01	TCGA-OL-A5D8-01	Primary Tumor	Positive		0	Negative	0.4994	Positive	5.418	4.643
TCGA-AC-A62Y-01	TCGA-AC-A62Y-01	Primary Tumor	Positive		0	Negative	0.4977	Positive	4.058	2.468
TCGA-AC-A2QI-01	TCGA-AC-A2QI-01	Primary Tumor	Positive		0	Negative	0.398	Positive	5.089	3.777
TCGA-A7-A426-01	TCGA-A7-A426-01	Primary Tumor	Positive		0	Negative	0.3531	Positive	5.67	3.753
TCGA-E9-A5FK-01	TCGA-E9-A5FK-01	Primary Tumor	Positive		0	Negative	0	Negative	8.249	4.197
TCGA-LL-A5YN-01	TCGA-LL-A5YN-01	Primary Tumor	Positive		0	Negative	0	Negative	8.11	2.373
TCGA-AQ-A7U7-01	TCGA-AQ-A7U7-01	Primary Tumor	Positive		0	Negative	0	Negative	8.064	6.806
TCGA-A2-A0CR-01	TCGA-A2-A0CR-01	Primary Tumor	Positive		0	Negative	0	Negative	8.062	3.244
TCGA-OL-A5RY-01	TCGA-OL-A5RY-01	Primary Tumor	Positive		0	Negative	0	Negative	7.822	3.78
TCGA-WT-AB41-01	TCGA-WT-AB41-01	Primary Tumor	Positive		0	Negative	0	Negative	7.665	2.055
TCGA-LL-A7SZ-01	TCGA-LL-A7SZ-01	Primary Tumor	Positive		0	Negative	0	Negative	7.631	3.76
TCGA-S3-AA17-01	TCGA-S3-AA17-01	Primary Tumor	Positive		0	Negative	0	Negative	7.59	5.906
TCGA-D8-A73U-01	TCGA-D8-A73U-01	Primary Tumor	Positive		0	Negative	0	Negative	7.315	7.409
TCGA-LD-A66U-01	TCGA-LD-A66U-01	Primary Tumor	Positive		0	Negative	0	Negative	7.3	2.726
TCGA-5L-AAT1-01	TCGA-5L-AAT1-01	Primary Tumor	Positive		0	Negative	0	Negative	7.182	5.172
TCGA-EW-A3E8-01	TCGA-EW-A3E8-01	Primary Tumor	Positive		0	Negative	0	Negative	6.979	4.952
TCGA-E9-A3X8-01	TCGA-E9-A3X8-01	Primary Tumor	Positive		0	Negative	0	Negative	6.91	2.145
TCGA-A2-A4S3-01	TCGA-A2-A4S3-01	Primary Tumor	Positive		0	Negative	0	Negative	6.859	4.386
TCGA-AC-A3BB-01	TCGA-AC-A3BB-01	Primary Tumor	Positive		0	Negative	0	Negative	6.855	4.05
TCGA-LL-A8F5-01	TCGA-LL-A8F5-01	Primary Tumor	Positive		0	Negative	0	Negative	6.776	4.11
TCGA-A7-A4SA-01	TCGA-A7-A4SA-01	Primary Tumor	Positive		0	Negative	0	Negative	6.703	5.724
TCGA-OL-A5RU-01	TCGA-OL-A5RU-01	Primary Tumor	Positive		0	Negative	0	Negative	6.572	4.353
TCGA-OK-A5Q2-01	TCGA-OK-A5Q2-01	Primary Tumor	Positive		0	Negative	0	Negative	6.528	4.323
TCGA-AC-A3W5-01	TCGA-AC-A3W5-01	Primary Tumor	Positive		0	Negative	0	Negative	6.503	4.815
TCGA-A8-A09Z-01	TCGA-A8-A09Z-01	Primary Tumor	Positive		0	Negative	0	Negative	6.49	6.861
TCGA-AR-A1AT-01	TCGA-AR-A1AT-01	Primary Tumor	Positive		0	Negative	0	Negative	6.461	5.806
TCGA-A7-A13H-01	TCGA-A7-A13H-01	Primary Tumor	Positive		0	Negative	0	Negative	6.455	5.821
TCGA-3C-AALI-01	TCGA-3C-AALI-01	Primary Tumor	Positive		0	Negative	0	Negative	6.423	5.14
TCGA-B6-A408-01	TCGA-B6-A408-01	Primary Tumor	Positive		0	Negative	0	Negative	6.389	4.266
TCGA-BH-A0HL-01	TCGA-BH-A0HL-01	Primary Tumor	Positive		0	Negative	0	Negative	6.369	2.202
TCGA-BH-A8FZ-01	TCGA-BH-A8FZ-01	Primary Tumor	Positive		0	Negative	0	Negative	6.366	6.925
TCGA-GM-A4E0-01	TCGA-GM-A4E0-01	Primary Tumor	Positive		0	Negative	0	Negative	6.34	4.889
TCGA-A2-A3XW-01	TCGA-A2-A3XW-01	Primary Tumor	Positive		0	Negative	0	Negative	6.322	3.016
TCGA-AC-A2FE-01	TCGA-AC-A2FE-01	Primary Tumor	Positive		0	Negative	0	Negative	6.192	5.276
TCGA-AC-A6IV-01	TCGA-AC-A6IV-01	Primary Tumor	Positive		0	Negative	0	Negative	6.174	4.722
TCGA-BH-A5J0-01	TCGA-BH-A5J0-01	Primary Tumor	Positive		0	Negative	0	Negative	6.168	3.805
TCGA-AR-A2LJ-01	TCGA-AR-A2LJ-01	Primary Tumor	Positive		0	Negative	0	Negative	6.15	2.881
TCGA-AC-A3W6-01	TCGA-AC-A3W6-01	Primary Tumor	Positive		0	Negative	0	Negative	6.139	4.149
TCGA-OL-A5S0-01	TCGA-OL-A5S0-01	Primary Tumor	Positive		0	Negative	0	Negative	6.075	3.188
TCGA-5L-AAT0-01	TCGA-5L-AAT0-01	Primary Tumor	Positive		0	Negative	0	Negative	5.913	3.204
TCGA-3C-AALJ-01	TCGA-3C-AALJ-01	Primary Tumor	Positive		0	Negative	0	Negative	5.883	3.331
TCGA-LL-A73Z-01	TCGA-LL-A73Z-01	Primary Tumor	Positive		0	Negative	0	Negative	5.856	4.275
TCGA-BH-A8G0-01	TCGA-BH-A8G0-01	Primary Tumor	Positive		0	Negative	0	Negative	5.824	5.351
TCGA-XX-A89A-01	TCGA-XX-A89A-01	Primary Tumor	Positive		0	Negative	0	Negative	5.79	4.898
TCGA-A7-A4SF-01	TCGA-A7-A4SF-01	Primary Tumor	Positive		0	Negative	0	Negative	5.754	4.148
TCGA-AC-A3TM-01	TCGA-AC-A3TM-01	Primary Tumor	Positive		0	Negative	0	Negative	5.746	3.333
TCGA-LL-A6FQ-01	TCGA-LL-A6FQ-01	Primary Tumor	Positive		0	Negative	0	Negative	5.697	0.5568
TCGA-AC-A5XS-01	TCGA-AC-A5XS-01	Primary Tumor	Positive		0	Negative	0	Negative	5.664	2.497
TCGA-GM-A3XN-01	TCGA-GM-A3XN-01	Primary Tumor	Positive		0	Negative	0	Negative	5.663	3.542
TCGA-AC-A4ZE-01	TCGA-AC-A4ZE-01	Primary Tumor	Positive		0	Negative	0	Negative	5.607	3.819
TCGA-PE-A5DD-01	TCGA-PE-A5DD-01	Primary Tumor	Positive		0	Negative	0	Negative	5.531	3.577
TCGA-OL-A66N-01	TCGA-OL-A66N-01	Primary Tumor	Positive		0	Negative	0	Negative	5.528	3.042
TCGA-A2-A4S2-01	TCGA-A2-A4S2-01	Primary Tumor	Positive		0	Negative	0	Negative	5.518	6.692
TCGA-A2-A4RX-01	TCGA-A2-A4RX-01	Primary Tumor	Positive		0	Negative	0	Negative	5.515	4.446
TCGA-LL-A5YL-01	TCGA-LL-A5YL-01	Primary Tumor	Positive		0	Negative	0	Negative	5.509	1.856
TCGA-AC-A3QQ-01	TCGA-AC-A3QQ-01	Primary Tumor	Positive		0	Negative	0	Negative	5.439	2.804
TCGA-OL-A5DA-01	TCGA-OL-A5DA-01	Primary Tumor	Positive		0	Negative	0	Negative	5.424	3.342
TCGA-A2-A4RW-01	TCGA-A2-A4RW-01	Primary Tumor	Positive		0	Negative	0	Negative	5.398	3.712
TCGA-B6-A401-01	TCGA-B6-A401-01	Primary Tumor	Positive		0	Negative	0	Negative	5.394	3.772
TCGA-AQ-A54O-01	TCGA-AQ-A54O-01	Primary Tumor	Positive		0	Negative	0	Negative	5.394	2.288
TCGA-LL-A5YP-01	TCGA-LL-A5YP-01	Primary Tumor	Positive		0	Negative	0	Negative	5.35	4.072
TCGA-LL-A440-01	TCGA-LL-A440-01	Primary Tumor	Positive		0	Negative	0	Negative	5.298	5.073
TCGA-E2-A9RU-01	TCGA-E2-A9RU-01	Primary Tumor	Positive		0	Negative	0	Negative	5.251	3.073
TCGA-BH-AB28-01	TCGA-BH-AB28-01	Primary Tumor	Positive		0	Negative	0	Negative	5.204	3.288
TCGA-A7-A4SC-01	TCGA-A7-A4SC-01	Primary Tumor	Positive		0	Negative	0	Negative	5.199	4.404
TCGA-E2-A2P5-01	TCGA-E2-A2P5-01	Primary Tumor	Positive		0	Negative	0	Negative	5.166	3.952
TCGA-A7-A4SB-01	TCGA-A7-A4SB-01	Primary Tumor	Positive		0	Negative	0	Negative	5.147	2.624
TCGA-AO-A0JB-01	TCGA-AO-A0JB-01	Primary Tumor	Positive		0	Negative	0	Negative	5.137	1.901
TCGA-Z7-A8R5-01	TCGA-Z7-A8R5-01	Primary Tumor	Positive		0	Negative	0	Negative	5.056	1.134
TCGA-S3-A6ZF-01	TCGA-S3-A6ZF-01	Primary Tumor	Positive		0	Negative	0	Negative	5.038	4.995
TCGA-AC-A3QP-01	TCGA-AC-A3QP-01	Primary Tumor	Positive		0	Negative	0	Negative	5.032	2.269
TCGA-GM-A5PX-01	TCGA-GM-A5PX-01	Primary Tumor	Positive		0	Negative	0	Negative	5.012	1.742
TCGA-AR-A5QN-01	TCGA-AR-A5QN-01	Primary Tumor	Positive		0	Negative	0	Negative	5.009	3.958
TCGA-AR-A1AM-01	TCGA-AR-A1AM-01	Primary Tumor	Positive		0	Negative	0	Negative	4.972	4.195
TCGA-A2-A4RY-01	TCGA-A2-A4RY-01	Primary Tumor	Positive		0	Negative	0	Negative	4.955	4.404
TCGA-OL-A66K-01	TCGA-OL-A66K-01	Primary Tumor	Positive		0	Negative	0	Negative	4.947	6.24
TCGA-OL-A6VQ-01	TCGA-OL-A6VQ-01	Primary Tumor	Positive		0	Negative	0	Negative	4.921	4.821
TCGA-OL-A66H-01	TCGA-OL-A66H-01	Primary Tumor	Positive		0	Negative	0	Negative	4.896	3.405
TCGA-A2-A0CK-01	TCGA-A2-A0CK-01	Primary Tumor	Positive		0	Negative	0	Negative	4.892	3.117
TCGA-E2-A576-01	TCGA-E2-A576-01	Primary Tumor	Positive		0	Negative	0	Negative	4.856	1.719
TCGA-LD-A7W6-01	TCGA-LD-A7W6-01	Primary Tumor	Positive		0	Negative	0	Negative	4.818	4.856
TCGA-AC-A3YI-01	TCGA-AC-A3YI-01	Primary Tumor	Positive		0	Negative	0	Negative	4.8	6.376
TCGA-AR-A5QM-01	TCGA-AR-A5QM-01	Primary Tumor	Positive		0	Negative	0	Negative	4.792	4.745
TCGA-AC-A5EH-01	TCGA-AC-A5EH-01	Primary Tumor	Positive		0	Negative	0	Negative	4.754	4.227
TCGA-E2-A56Z-01	TCGA-E2-A56Z-01	Primary Tumor	Positive		0	Negative	0	Negative	4.739	1.487
TCGA-OL-A5RX-01	TCGA-OL-A5RX-01	Primary Tumor	Positive		0	Negative	0	Negative	4.715	3.874
TCGA-AC-A3EH-01	TCGA-AC-A3EH-01	Primary Tumor	Positive		0	Negative	0	Negative	4.635	3.748
TCGA-3C-AALK-01	TCGA-3C-AALK-01	Primary Tumor	Positive		0	Negative	0	Negative	4.57	3.789
TCGA-GM-A5PV-01	TCGA-GM-A5PV-01	Primary Tumor	Positive		0	Negative	0	Negative	4.486	3.774
TCGA-LD-A74U-01	TCGA-LD-A74U-01	Primary Tumor	Positive		0	Negative	0	Negative	4.449	4.741
TCGA-MS-A51U-01	TCGA-MS-A51U-01	Primary Tumor	Positive		0	Negative	0	Negative	4.416	5.269
TCGA-D8-A3Z5-01	TCGA-D8-A3Z5-01	Primary Tumor	Positive		0	Negative	0	Negative	4.396	3.57
TCGA-LL-A5YM-01	TCGA-LL-A5YM-01	Primary Tumor	Positive		0	Negative	0	Negative	4.383	4.07
TCGA-EW-A423-01	TCGA-EW-A423-01	Primary Tumor	Positive		0	Negative	0	Negative	4.373	2.486
TCGA-LL-A9Q3-01	TCGA-LL-A9Q3-01	Primary Tumor	Positive		0	Negative	0	Negative	4.373	2.182
TCGA-LL-A50Y-01	TCGA-LL-A50Y-01	Primary Tumor	Positive		0	Negative	0	Negative	4.341	3.925
TCGA-A7-A5ZW-01	TCGA-A7-A5ZW-01	Primary Tumor	Positive		0	Negative	0	Negative	4.337	4.599
TCGA-A7-A425-01	TCGA-A7-A425-01	Primary Tumor	Positive		0	Negative	0	Negative	4.323	2.591
TCGA-E9-A6HE-01	TCGA-E9-A6HE-01	Primary Tumor	Positive		0	Negative	0	Negative	4.307	3.599
TCGA-AC-A6IX-01	TCGA-AC-A6IX-01	Primary Tumor	Positive		0	Negative	0	Negative	4.292	4.561
TCGA-A2-A3XV-01	TCGA-A2-A3XV-01	Primary Tumor	Positive		0	Negative	0	Negative	4.285	1.196
TCGA-OL-A5RV-01	TCGA-OL-A5RV-01	Primary Tumor	Positive		0	Negative	0	Negative	4.275	2.94
TCGA-B6-A40C-01	TCGA-B6-A40C-01	Primary Tumor	Positive		0	Negative	0	Negative	4.235	3.678
TCGA-A8-A07Z-01	TCGA-A8-A07Z-01	Primary Tumor	Positive		0	Negative	0	Negative	4.224	5.042
TCGA-A8-A08A-01	TCGA-A8-A08A-01	Primary Tumor	Positive		0	Negative	0	Negative	4.17	3.523
TCGA-AC-A5XU-01	TCGA-AC-A5XU-01	Primary Tumor	Positive		0	Negative	0	Negative	4.147	3.369
TCGA-OL-A66J-01	TCGA-OL-A66J-01	Primary Tumor	Positive		0	Negative	0	Negative	4.106	3.507
TCGA-AC-A3TN-01	TCGA-AC-A3TN-01	Primary Tumor	Positive		0	Negative	0	Negative	4.098	1.523
TCGA-D8-A73W-01	TCGA-D8-A73W-01	Primary Tumor	Positive		0	Negative	0	Negative	4.078	6.526
TCGA-AC-A3W7-01	TCGA-AC-A3W7-01	Primary Tumor	Positive		0	Negative	0	Negative	4.077	4.246
TCGA-S3-AA14-01	TCGA-S3-AA14-01	Primary Tumor	Positive		0	Negative	0	Negative	4.069	3.968
TCGA-4H-AAAK-01	TCGA-4H-AAAK-01	Primary Tumor	Positive		0	Negative	0	Negative	4.066	4.205
TCGA-PE-A5DC-01	TCGA-PE-A5DC-01	Primary Tumor	Positive		0	Negative	0	Negative	4.04	3.552
TCGA-S3-A6ZH-01	TCGA-S3-A6ZH-01	Primary Tumor	Positive		0	Negative	0	Negative	4.038	3.625
TCGA-A7-A56D-01	TCGA-A7-A56D-01	Primary Tumor	Positive		0	Negative	0	Negative	4.032	3.172
TCGA-AR-A5QP-01	TCGA-AR-A5QP-01	Primary Tumor	Positive		0	Negative	0	Negative	4.021	3.948
TCGA-D8-A73X-01	TCGA-D8-A73X-01	Primary Tumor	Positive		0	Negative	0	Negative	4.012	4.83
TCGA-S3-A6ZG-01	TCGA-S3-A6ZG-01	Primary Tumor	Positive		0	Negative	0	Negative	3.969	4.627
TCGA-E2-A15F-01	TCGA-E2-A15F-01	Primary Tumor	Positive		0	Negative	0	Negative	3.901	4.914
TCGA-HN-A2OB-01	TCGA-HN-A2OB-01	Primary Tumor	Positive		0	Negative	0	Negative	3.901	3.901
TCGA-A7-A6VX-01	TCGA-A7-A6VX-01	Primary Tumor	Positive		0	Negative	0	Negative	3.881	5.428
TCGA-AC-A8OP-01	TCGA-AC-A8OP-01	Primary Tumor	Positive		0	Negative	0	Negative	3.801	3.747
TCGA-E9-A54Y-01	TCGA-E9-A54Y-01	Primary Tumor	Positive		0	Negative	0	Negative	3.749	1.986
TCGA-WT-AB44-01	TCGA-WT-AB44-01	Primary Tumor	Positive		0	Negative	0	Negative	3.724	5.383
TCGA-Z7-A8R6-01	TCGA-Z7-A8R6-01	Primary Tumor	Positive		0	Negative	0	Negative	3.72	4.088
TCGA-A2-A4S1-01	TCGA-A2-A4S1-01	Primary Tumor	Positive		0	Negative	0	Negative	3.691	0.8881
TCGA-E2-A107-01	TCGA-E2-A107-01	Primary Tumor	Positive		0	Negative	0	Negative	3.689	2.493
TCGA-E2-A570-01	TCGA-E2-A570-01	Primary Tumor	Positive		0	Negative	0	Negative	3.675	3.734
TCGA-E2-A14U-01	TCGA-E2-A14U-01	Primary Tumor	Positive		0	Negative	0	Negative	3.647	3.536
TCGA-B6-A40B-01	TCGA-B6-A40B-01	Primary Tumor	Positive		0	Negative	0	Negative	3.609	3.269
TCGA-AC-A7VB-01	TCGA-AC-A7VB-01	Primary Tumor	Positive		0	Negative	0	Negative	3.599	4.302
TCGA-OL-A66O-01	TCGA-OL-A66O-01	Primary Tumor	Positive		0	Negative	0	Negative	3.572	1.965
TCGA-UL-AAZ6-01	TCGA-UL-AAZ6-01	Primary Tumor	Positive		0	Negative	0	Negative	3.508	3.033
TCGA-AC-A3YJ-01	TCGA-AC-A3YJ-01	Primary Tumor	Positive		0	Negative	0	Negative	3.406	2.757
TCGA-OL-A5RZ-01	TCGA-OL-A5RZ-01	Primary Tumor	Positive		0	Negative	0	Negative	3.352	1.607
TCGA-EW-A6S9-01	TCGA-EW-A6S9-01	Primary Tumor	Positive		0	Negative	0	Negative	3.347	5.28
TCGA-GM-A3XG-01	TCGA-GM-A3XG-01	Primary Tumor	Positive		0	Negative	0	Negative	3.325	2.16
TCGA-E2-A572-01	TCGA-E2-A572-01	Primary Tumor	Positive		0	Negative	0	Negative	3.321	2.459
TCGA-EW-A424-01	TCGA-EW-A424-01	Primary Tumor	Positive		0	Negative	0	Negative	3.217	3.312
TCGA-E2-A2P6-01	TCGA-E2-A2P6-01	Primary Tumor	Positive		0	Negative	0	Negative	3.178	3.873
TCGA-S3-AA11-01	TCGA-S3-AA11-01	Primary Tumor	Positive		0	Negative	0	Negative	3.169	3.239
TCGA-BH-A5IZ-01	TCGA-BH-A5IZ-01	Primary Tumor	Positive		0	Negative	0	Negative	3.086	3.221
TCGA-V7-A7HQ-01	TCGA-V7-A7HQ-01	Primary Tumor	Positive		0	Negative	0	Negative	3.069	2.231
TCGA-E2-A15T-01	TCGA-E2-A15T-01	Primary Tumor	Positive		0	Negative	0	Negative	2.982	4.671
TCGA-S3-AA12-01	TCGA-S3-AA12-01	Primary Tumor	Positive		0	Negative	0	Negative	2.974	4.464
TCGA-A2-A0CY-01	TCGA-A2-A0CY-01	Primary Tumor	Positive		0	Negative	0	Negative	2.955	1.789
TCGA-AC-A62X-01	TCGA-AC-A62X-01	Primary Tumor	Positive		0	Negative	0	Negative	2.938	6.418
TCGA-JL-A3YX-01	TCGA-JL-A3YX-01	Primary Tumor	Positive		0	Negative	0	Negative	2.908	2.647
TCGA-W8-A86G-01	TCGA-W8-A86G-01	Primary Tumor	Positive		0	Negative	0	Negative	2.743	3.254
TCGA-OL-A6VR-01	TCGA-OL-A6VR-01	Primary Tumor	Positive		0	Negative	0	Negative	2.695	3.615
TCGA-A8-A09E-01	TCGA-A8-A09E-01	Primary Tumor	Positive		0	Negative	0	Negative	2.684	4.143
TCGA-3C-AAAU-01	TCGA-3C-AAAU-01	Primary Tumor	Positive		0	Negative	0	Negative	2.625	3.782
TCGA-D8-A3Z6-01	TCGA-D8-A3Z6-01	Primary Tumor	Positive		0	Negative	0	Negative	2.482	3.148
TCGA-A7-A5ZX-01	TCGA-A7-A5ZX-01	Primary Tumor	Positive		0	Negative	0	Negative	2.46	3.858
TCGA-AC-A6NO-01	TCGA-AC-A6NO-01	Primary Tumor	Positive		0	Negative	0	Negative	2.419	4.349
TCGA-AC-A8OR-01	TCGA-AC-A8OR-01	Primary Tumor	Positive		0	Negative	0	Negative	2.308	2.985
TCGA-AC-A62V-01	TCGA-AC-A62V-01	Primary Tumor	Positive		0	Negative	0	Negative	2.114	0.8734
TCGA-5T-A9QA-01	TCGA-5T-A9QA-01	Primary Tumor	Positive		0	Negative	0	Negative	2.049	2.863
TCGA-LL-A442-01	TCGA-LL-A442-01	Primary Tumor	Positive		0	Negative	0	Negative	1.847	4.512
TCGA-LQ-A4E4-01	TCGA-LQ-A4E4-01	Primary Tumor	Positive		0	Negative	0	Negative	1.805	2.697
TCGA-E9-A54X-01	TCGA-E9-A54X-01	Primary Tumor	Positive		0	Negative	0	Negative	1.8	1.316
TCGA-A2-A4S0-01	TCGA-A2-A4S0-01	Primary Tumor	Positive		0	Negative	0	Negative	1.626	3.641
TCGA-BH-A0HN-01	TCGA-BH-A0HN-01	Primary Tumor	Positive		0	Negative	0	Negative	1.565	1.977
TCGA-EW-A6SA-01	TCGA-EW-A6SA-01	Primary Tumor	Positive		0	Negative	0	Negative	1.352	1.517
TCGA-BH-A8FY-01	TCGA-BH-A8FY-01	Primary Tumor	Positive		0	Negative	0	Negative	1.077	3.596
TCGA-A7-A3RF-01	TCGA-A7-A3RF-01	Primary Tumor	Positive		0	Negative	0	Negative	1.015	2.439
TCGA-LL-A6FP-01	TCGA-LL-A6FP-01	Primary Tumor	Positive		0	Negative	0	Negative	1.006	1.883
TCGA-AC-A5EI-01	TCGA-AC-A5EI-01	Primary Tumor	Positive			Negative		Negative
