# Supplementary material for: Estrogen Receptor Downregulates Expression of PD-1/PD-L1 and Infiltration of CD8+ T Cells by Inhibiting IL-17 Signaling Transduction in Breast Cancer
Source: Front Oncol. 2020 Sep 25;10:582863. doi: 10.3389/fonc.2020.582863 (PMC7545792; doi:10.3389/fonc.2020.582863)
Supplement: Supplementary file 6 [file Table_6.XLSX]

## Sheet: Supplementary table 6A
Supplementary table 6A. Original data for Figure 6A.
Gene1	Gene2	Cor.	p-value
PDCD1	ANAPC5	0.0862488	0.00266535
PDCD1	CASP3	0.146402	3.1e-07
PDCD1	CASP8	0.288977	1.01e-24
PDCD1	CCL11	0.127081	9.17e-06
PDCD1	CCL17	0.340436	3.07e-34
PDCD1	CCL2	0.176622	6.07e-10
PDCD1	CCL20	0.0607371	0.0345679
PDCD1	CCL7	0.142005	6.99e-07
PDCD1	CEBPB	0.282115	1.36e-23
PDCD1	CHUK	-0.0501762	0.0809153
PDCD1	CSF2	0.206673	3.78e-13
PDCD1	CSF3	-0.0220847	0.442585
PDCD1	CXCL1	0.184993	8.75e-11
PDCD1	CXCL10	0.419489	8.38e-53
PDCD1	CXCL2	-0.0257694	0.370262
PDCD1	CXCL3	0.118477	3.58e-05
PDCD1	CXCL5	0.158163	3.15e-08
PDCD1	CXCL6	0.0552251	0.0546959
PDCD1	CXCL8	-0.00606033	0.833137
PDCD1	DEFB4A	0.169507	2.93e-09
PDCD1	DEFB4B	0.167119	4.89e-09
PDCD1	ELAVL1	0.110172	0.000122
PDCD1	ESR1	-0.211767	9.59e-14
PDCD1	ESR2	0.136024	2.03e-06
PDCD1	FADD	0.010599	0.712524
PDCD1	FOS	-0.063001	0.0283568
PDCD1	FOSB	-0.073385	0.0106321
PDCD1	FOSL1	0.0736588	0.0103437
PDCD1	GSK3B	-0.177975	4.46e-10
PDCD1	HSP90AA1	-0.096881	0.000736
PDCD1	HSP90AB1	-0.0228158	0.427626
PDCD1	HSP90B1	0.088781	0.00198515
PDCD1	IFNG	0.705607	4.46e-183
PDCD1	IKBKB	-0.0742953	0.00970014
PDCD1	IKBKE	0.477439	5.79e-70
PDCD1	IKBKG	0.301388	7.54e-27
PDCD1	IL13	0.133365	3.21e-06
PDCD1	IL17A	0.233093	2.09e-16
PDCD1	IL17B	-0.0392339	0.172431
PDCD1	IL17C	0.0993625	0.000535
PDCD1	IL17D	-0.0721987	0.0119656
PDCD1	IL17F	0.251941	5.47e-19
PDCD1	IL17RA	0.232099	2.83e-16
PDCD1	IL17RB	-0.111994	9.4e-05
PDCD1	IL17RC	0.0780539	0.00657629
PDCD1	IL17RE	-0.00590449	0.837367
PDCD1	IL1B	0.111769	9.71e-05
PDCD1	IL25	-0.0929874	0.00119703
PDCD1	IL4	0.00881422	0.759286
PDCD1	IL5	-0.0302661	0.292618
PDCD1	IL6	0.00977836	0.733903
PDCD1	JUN	-0.029546	0.304258
PDCD1	JUND	0.0285912	0.320158
PDCD1	LCN2	0.0268884	0.349839
PDCD1	MAP3K7	0.00573146	0.842069
PDCD1	MAPK1	-0.0976531	0.000667
PDCD1	MAPK10	-0.0829104	0.00388655
PDCD1	MAPK11	0.188267	4e-11
PDCD1	MAPK12	0.0582874	0.0425605
PDCD1	MAPK13	-0.0560396	0.0512162
PDCD1	MAPK14	-0.00210891	0.941557
PDCD1	MAPK15	0.0383681	0.182106
PDCD1	MAPK3	-0.100158	0.000482
PDCD1	MAPK4	-0.00820538	0.775451
PDCD1	MAPK6	-0.0876419	0.00226858
PDCD1	MAPK7	0.0861748	0.0026881
PDCD1	MAPK8	-0.109206	0.00014
PDCD1	MAPK9	-0.132303	3.84e-06
PDCD1	MMP1	0.0704696	0.0141742
PDCD1	MMP13	-0.0551441	0.0550524
PDCD1	MMP3	0.0414392	0.149531
PDCD1	MMP9	0.016681	0.561961
PDCD1	MUC5AC	-0.0158501	0.581607
PDCD1	MUC5B	0.0298665	0.29904
PDCD1	NFKB1	0.141216	8.06e-07
PDCD1	NFKBIA	0.215923	3.05e-14
PDCD1	PTGS2	-0.0185279	0.519478
PDCD1	RELA	0.157326	3.72e-08
PDCD1	S100A7	0.0503493	0.079872
PDCD1	S100A7A	0.0237573	0.408802
PDCD1	S100A8	0.115341	5.74e-05
PDCD1	S100A9	0.110328	0.00012
PDCD1	SRSF1	0.00150489	0.958277
PDCD1	TAB2	-0.0346699	0.227968
PDCD1	TAB3	-0.130108	5.56e-06
PDCD1	TBK1	-0.00505176	0.860594
PDCD1	TNF	0.262925	1.35e-20
PDCD1	TNFAIP3	0.495572	4.76e-76
PDCD1	TRADD	0.340471	3.02e-34
PDCD1	TRAF2	0.348231	7.56e-36
PDCD1	TRAF3	0.250397	9.07e-19
PDCD1	TRAF3IP2	-0.0118619	0.680063
PDCD1	TRAF4	0.0420016	0.144079
PDCD1	TRAF5	-0.00401061	0.889116
PDCD1	TRAF6	-0.0899599	0.00172632
PDCD1	USP25	-0.01253	0.663124
CD274	ANAPC5	0.0277795	0.334095
CD274	CASP3	0.170303	2.46e-09
CD274	CASP8	0.298632	2.28e-26
CD274	CCL11	0.117641	4.06e-05
CD274	CCL17	0.153687	7.67e-08
CD274	CCL2	0.361446	1.11e-38
CD274	CCL20	0.13244	3.76e-06
CD274	CCL7	0.34194	1.51e-34
CD274	CEBPB	0.236557	7.29e-17
CD274	CHUK	0.132043	4.02e-06
CD274	CSF2	0.359099	3.62e-38
CD274	CSF3	0.0819126	0.00433959
CD274	CXCL1	0.276103	1.25e-22
CD274	CXCL10	0.614624	1.04e-126
CD274	CXCL2	0.0502581	0.0804206
CD274	CXCL3	0.211304	1.09e-13
CD274	CXCL5	0.168517	3.62e-09
CD274	CXCL6	0.151137	1.26e-07
CD274	CXCL8	0.143294	5.52e-07
CD274	DEFB4A	0.145117	3.94e-07
CD274	DEFB4B	0.0747612	0.00925191
CD274	ELAVL1	0.045469	0.113769
CD274	ESR1	-0.171299	1.98e-09
CD274	ESR2	0.150554	1.41e-07
CD274	FADD	-0.0549657	0.0558447
CD274	FOS	-0.0207268	0.471147
CD274	FOSB	-0.025759	0.370456
CD274	FOSL1	0.250363	9.18e-19
CD274	GSK3B	-0.0157777	0.583333
CD274	HSP90AA1	-0.0155203	0.589492
CD274	HSP90AB1	-0.00705852	0.806161
CD274	HSP90B1	0.145424	3.73e-07
CD274	IFNG	0.723424	9.48e-197
CD274	IKBKB	-0.112921	8.21e-05
CD274	IKBKE	0.353635	5.45e-37
CD274	IKBKG	0.167927	4.11e-09
CD274	IL13	0.244343	6.39e-18
CD274	IL17A	0.114242	6.76e-05
CD274	IL17B	-0.0269756	0.348277
CD274	IL17C	0.0667128	0.020246
CD274	IL17D	-0.0612467	0.0330768
CD274	IL17F	0.128278	7.54e-06
CD274	IL17RA	0.26918	1.51e-21
CD274	IL17RB	-0.0893252	0.00186153
CD274	IL17RC	-0.0493339	0.0861503
CD274	IL17RE	-0.0774562	0.00700308
CD274	IL1B	0.27081	8.46e-22
CD274	IL25	-0.0735659	0.0104408
CD274	IL4	-0.0145843	0.612135
CD274	IL5	0.0667066	0.0202577
CD274	IL6	0.0757215	0.00838577
CD274	JUN	-0.0466714	0.104515
CD274	JUND	-0.107597	0.000176
CD274	LCN2	0.0468944	0.102867
CD274	MAP3K7	0.0598337	0.0373521
CD274	MAPK1	0.0536423	0.0620222
CD274	MAPK10	-0.0733005	0.0107225
CD274	MAPK11	0.00444394	0.877225
CD274	MAPK12	-0.0389164	0.175933
CD274	MAPK13	-0.0941685	0.0010347
CD274	MAPK14	0.152521	9.64e-08
CD274	MAPK15	-0.0697563	0.0151853
CD274	MAPK3	-0.185851	7.14e-11
CD274	MAPK4	-0.0186531	0.516659
CD274	MAPK6	0.134647	2.57e-06
CD274	MAPK7	-0.00388353	0.892608
CD274	MAPK9	-0.0512988	0.0743422
CD274	MMP1	0.247852	2.08e-18
CD274	MMP13	-0.00115031	0.968102
CD274	MMP3	0.120677	2.55e-05
CD274	MMP9	-0.00148144	0.958927
CD274	MUC5AC	0.0318538	0.268022
CD274	MUC5B	0.0459238	0.110196
CD274	NFKB1	0.23942	3.01e-17
CD274	NFKBIA	0.174255	1.03e-09
CD274	PDCD1	0.57134	7.25e-106
CD274	PTGS2	0.0515279	0.0730561
CD274	RELA	0.0995705	0.00052
CD274	S100A7	0.120243	2.73e-05
CD274	S100A7A	0.106949	0.000193
CD274	S100A8	0.13366	3.05e-06
CD274	S100A9	0.139466	1.1e-06
CD274	SRSF1	0.0403411	0.160626
CD274	TAB2	0.15126	1.23e-07
CD274	TAB3	0.0761168	0.00805083
CD274	TBK1	0.113808	7.21e-05
CD274	TNF	0.254165	2.62e-19
CD274	TNFAIP3	0.492312	6.29e-75
CD274	TRADD	0.0645616	0.0246572
CD274	TRAF2	0.100818	0.000442
CD274	TRAF3	0.18579	7.24e-11
CD274	TRAF3IP2	0.0125492	0.662639
CD274	TRAF4	-0.0240873	0.402323
CD274	TRAF5	-0.0273976	0.340785
CD274	TRAF6	0.0757726	0.00834178
CD274	USP25	0.0816269	0.0044778

## Sheet: Supplementary table 6B
Supplementary table 6B. Original data for Figure 6B.
Gene1	Gene2	Cor.	p-value
PDCD1	ANAPC5	0.115509	0.0759338
PDCD1	CASP3	0.0725001	0.266273
PDCD1	CASP8	0.215672	0.000832
PDCD1	CCL11	0.150093	0.020803
PDCD1	CCL17	0.0924615	0.155916
PDCD1	CCL2	0.256449	6.49e-05
PDCD1	CCL20	-0.0409791	0.530139
PDCD1	CCL7	0.12393	0.0567613
PDCD1	CEBPB	0.221712	0.000586
PDCD1	CHUK	-0.0212764	0.744537
PDCD1	CSF2	0.176006	0.00659766
PDCD1	CSF3	0.0357344	0.58411
PDCD1	CXCL1	0.131927	0.0424454
PDCD1	CXCL10	0.398728	1.86e-10
PDCD1	CXCL2	0.0128112	0.84446
PDCD1	CXCL3	0.111359	0.0871542
PDCD1	CXCL5	0.166652	0.0101697
PDCD1	CXCL6	-0.026731	0.682235
PDCD1	CXCL8	-0.13186	0.0425507
PDCD1	DEFB4A	0.220766	0.000619
PDCD1	DEFB4B	0.250055	9.98e-05
PDCD1	ELAVL1	0.00231767	0.971688
PDCD1	ESR1	-0.0635726	0.329809
PDCD1	ESR2	0.204183	0.00157721
PDCD1	FADD	0.0992737	0.127512
PDCD1	FOS	-0.0125884	0.847132
PDCD1	FOSL1	-0.00421631	0.948519
PDCD1	GSK3B	-0.24708	0.000121
PDCD1	HSP90AA1	-0.183652	0.00456099
PDCD1	HSP90AB1	-0.0775319	0.234413
PDCD1	HSP90B1	0.0725867	0.2657
PDCD1	IFNG	0.744978	3.35e-43
PDCD1	IKBKB	0.0425008	0.514965
PDCD1	IKBKE	0.507582	6.35e-17
PDCD1	IKBKG	0.375764	2.31e-09
PDCD1	IL13	0.265306	3.52e-05
PDCD1	IL17A	0.265166	3.55e-05
PDCD1	IL17B	-0.0412612	0.527309
PDCD1	IL17C	0.0151242	0.816836
PDCD1	IL17D	-0.0785172	0.228502
PDCD1	IL17F	0.304875	1.73e-06
PDCD1	IL17RA	0.315233	7.26e-07
PDCD1	IL17RB	-0.126239	0.0522669
PDCD1	IL17RC	0.00499566	0.93902
PDCD1	IL17RE	-0.163448	0.0117385
PDCD1	IL1B	0.092963	0.153675
PDCD1	IL25	-0.0794656	0.222913
PDCD1	IL4	0.04315	0.50856
PDCD1	IL5	-0.0713164	0.274178
PDCD1	IL6	0.0918438	0.15871
PDCD1	JUN	-0.00922285	0.887683
PDCD1	JUND	0.0463631	0.477481
PDCD1	LCN2	-0.0566938	0.384915
PDCD1	MAP3K7	-0.0155496	0.811779
PDCD1	MAPK1	-0.164817	0.0110439
PDCD1	MAPK10	-0.101806	0.118038
PDCD1	MAPK11	0.237663	0.000222
PDCD1	MAPK12	-0.0137001	0.83382
PDCD1	MAPK13	-0.102208	0.116587
PDCD1	MAPK14	-0.0519115	0.426335
PDCD1	MAPK15	0.0157086	0.80989
PDCD1	MAPK3	-0.0195001	0.765214
PDCD1	MAPK4	-0.0656547	0.314183
PDCD1	MAPK6	-0.164165	0.0113698
PDCD1	MAPK7	0.0326366	0.617138
PDCD1	MAPK8	-0.138164	0.0335061
PDCD1	MAPK9	-0.0217543	0.739005
PDCD1	MMP1	-0.0219508	0.736733
PDCD1	MMP13	-0.0852997	0.190665
PDCD1	MMP3	-0.0549168	0.400013
PDCD1	MMP9	-0.0350769	0.591052
PDCD1	MUC5AC	-0.047168	0.469861
PDCD1	MUC5B	0.0127105	0.845668
PDCD1	NFKB1	0.217176	0.000763
PDCD1	NFKBIA	0.208358	0.00125469
PDCD1	PTGS2	-0.0768664	0.238465
PDCD1	RELA	0.14179	0.0290854
PDCD1	S100A7	-0.017273	0.791373
PDCD1	S100A7A	-0.0392138	0.548021
PDCD1	S100A8	0.0946454	0.146333
PDCD1	S100A9	0.0435569	0.504567
PDCD1	SRSF1	-0.112716	0.083346
PDCD1	TAB2	-0.0689699	0.290318
PDCD1	TAB3	-0.0836854	0.199225
PDCD1	TBK1	0.157731	0.0150727
PDCD1	TNF	0.223	0.000543
PDCD1	TNFAIP3	0.409595	5.29e-11
PDCD1	TRADD	0.41449	2.96e-11
PDCD1	TRAF2	0.394697	2.94e-10
PDCD1	TRAF3	0.320983	4.43e-07
PDCD1	TRAF3IP2	-0.0920026	0.157988
PDCD1	TRAF4	-0.0406716	0.533233
PDCD1	TRAF5	0.095107	0.144366
PDCD1	TRAF6	-0.0314679	0.629806
PDCD1	USP25	0.0259647	0.69087
CD274	ANAPC5	0.0398476	0.541567
CD274	CASP3	0.0947184	0.146021
CD274	CASP8	0.231932	0.000317
CD274	CCL11	0.129389	0.046618
CD274	CCL17	0.0678691	0.298104
CD274	CCL2	0.464586	4.32e-14
CD274	CCL20	0.0723779	0.267082
CD274	CCL7	0.315227	7.27e-07
CD274	CEBPB	0.150135	0.0207671
CD274	CHUK	0.157194	0.0154247
CD274	CSF2	0.366094	6.28e-09
CD274	CSF3	0.231689	0.000322
CD274	CXCL1	0.25016	9.91e-05
CD274	CXCL10	0.592582	7.36e-24
CD274	CXCL2	0.104927	0.107126
CD274	CXCL3	0.168377	0.00940427
CD274	CXCL5	0.13998	0.0312248
CD274	CXCL6	0.103909	0.110596
CD274	CXCL8	0.0685156	0.293515
CD274	DEFB4A	0.115377	0.0762713
CD274	DEFB4B	0.0309725	0.635209
CD274	ELAVL1	-0.0566256	0.385489
CD274	ESR1	-0.0768628	0.238487
CD274	ESR2	0.211073	0.00107866
CD274	FADD	0.00391137	0.952238
CD274	FOS	0.00446328	0.945508
CD274	FOSB	-0.0215998	0.740791
CD274	FOSL1	0.151253	0.0198262
CD274	GSK3B	-0.0503288	0.440592
CD274	HSP90AA1	-0.0768333	0.238668
CD274	HSP90AB1	-0.0522568	0.423261
CD274	HSP90B1	0.100374	0.123325
CD274	IFNG	0.735078	1.53e-41
CD274	IKBKB	-0.00998454	0.878476
CD274	IKBKE	0.378715	1.69e-09
CD274	IKBKG	0.277439	1.46e-05
CD274	IL13	0.336616	1.09e-07
CD274	IL17A	0.0423301	0.516656
CD274	IL17B	-0.0222557	0.733214
CD274	IL17C	-0.0127271	0.845469
CD274	IL17D	-0.169769	0.00882468
CD274	IL17F	0.0790437	0.225387
CD274	IL17RA	0.338659	9.05e-08
CD274	IL17RB	-0.100372	0.123332
CD274	IL17RC	-0.096932	0.136786
CD274	IL17RE	-0.167422	0.00982158
CD274	IL1B	0.331963	1.67e-07
CD274	IL25	-0.0859528	0.187279
CD274	IL4	-0.0390512	0.549683
CD274	IL5	-0.00152519	0.981366
CD274	IL6	0.105152	0.106374
CD274	JUN	-0.054808	0.400948
CD274	JUND	-0.126111	0.0525085
CD274	LCN2	-0.0512324	0.432419
CD274	MAP3K7	-0.00313714	0.961684
CD274	MAPK1	0.0111211	0.864768
CD274	MAPK10	-0.161621	0.0127254
CD274	MAPK11	0.0907011	0.163979
CD274	MAPK12	-0.0567531	0.384418
CD274	MAPK13	-0.0676182	0.299898
CD274	MAPK14	0.0939285	0.149428
CD274	MAPK15	-0.117571	0.0708119
CD274	MAPK3	-0.108711	0.0949823
CD274	MAPK4	-0.0802963	0.218099
CD274	MAPK6	0.126636	0.0515265
CD274	MAPK7	-0.0760413	0.243557
CD274	MAPK8	-0.0519119	0.426332
CD274	MAPK9	0.0710003	0.276317
CD274	MMP1	0.215324	0.000848
CD274	MMP13	-0.0294059	0.652421
CD274	MMP3	0.0131589	0.840295
CD274	MMP9	-0.0521354	0.42434
CD274	MUC5AC	0.0263388	0.686649
CD274	MUC5B	0.0706531	0.278678
CD274	NFKB1	0.268349	2.83e-05
CD274	NFKBIA	0.192029	0.00299462
CD274	PDCD1	0.590851	1.07e-23
CD274	PTGS2	-0.075178	0.248966
CD274	RELA	0.0954231	0.143031
CD274	S100A7	0.0501293	0.442408
CD274	S100A7A	0.0158218	0.808547
CD274	S100A8	0.052966	0.416987
CD274	S100A9	0.0611864	0.348321
CD274	SRSF1	-0.0619394	0.342409
CD274	TAB2	0.113151	0.0821547
CD274	TAB3	0.15903	0.0142498
CD274	TBK1	0.285642	7.91e-06
CD274	TNF	0.162841	0.0120585
CD274	TNFAIP3	0.484357	2.41e-15
CD274	TRADD	0.152094	0.0191434
CD274	TRAF2	0.123282	0.0580788
CD274	TRAF3	0.234092	0.000278
CD274	TRAF3IP2	-0.0725439	0.265983
CD274	TRAF4	-0.140609	0.0304673
CD274	TRAF5	-0.032962	0.61363
CD274	TRAF6	0.0610215	0.349624
CD274	USP25	0.22673	0.000435

## Sheet: Supplementary table 6C
Supplementary table 6C. Original data for Figure 6C.
Gene1	Gene2	Cor.	p-value
PDCD1	ANAPC5	0.0527029	0.530424
PDCD1	CASP3	0.176956	0.0338596
PDCD1	CASP8	0.317007	0.000108
PDCD1	CCL11	0.149694	0.0733298
PDCD1	CCL17	0.15095	0.0709216
PDCD1	CCL2	0.42855	8.39e-08
PDCD1	CCL20	-0.0217042	0.796244
PDCD1	CCL7	0.258757	0.00173899
PDCD1	CEBPB	0.256632	0.00190337
PDCD1	CHUK	0.0303183	0.7183
PDCD1	CSF2	0.613853	2.82e-16
PDCD1	CSF3	-0.0839577	0.317079
PDCD1	CXCL1	0.146205	0.0803643
PDCD1	CXCL10	0.570123	8.74e-14
PDCD1	CXCL2	0.0640496	0.445654
PDCD1	CXCL3	0.0911234	0.277385
PDCD1	CXCL5	0.132288	0.113976
PDCD1	CXCL6	0.0526322	0.530976
PDCD1	CXCL8	-0.110965	0.18548
PDCD1	DEFB4A	0.233604	0.00483377
PDCD1	DEFB4B	0.150796	0.0712131
PDCD1	ELAVL1	-0.0923938	0.270714
PDCD1	ESR1	-0.0221092	0.792528
PDCD1	ESR2	0.136714	0.102269
PDCD1	FADD	0.0881412	0.293478
PDCD1	FOSB	-0.0228362	0.785867
PDCD1	FOSL1	-0.123092	0.141608
PDCD1	GSK3B	-0.231819	0.00517759
PDCD1	HSP90AA1	-0.125589	0.133644
PDCD1	HSP90AB1	-0.0836533	0.318843
PDCD1	HSP90B1	-0.0106211	0.899458
PDCD1	IFNG	0.867496	6.66e-45
PDCD1	IKBKB	0.0853255	0.30923
PDCD1	IKBKE	0.550739	8.57e-13
PDCD1	IKBKG	0.446676	2e-08
PDCD1	IL13	0.35336	1.4e-05
PDCD1	IL17A	0.233263	0.00489766
PDCD1	IL17B	-0.0584554	0.486462
PDCD1	IL17C	0.0165162	0.844234
PDCD1	IL17D	-0.175745	0.0351187
PDCD1	IL17F	0.150109	0.072526
PDCD1	IL17RA	0.333081	4.52e-05
PDCD1	IL17RB	-0.141326	0.0910997
PDCD1	IL17RC	-0.0412944	0.623127
PDCD1	IL17RE	-0.210717	0.0112416
PDCD1	IL1B	0.132344	0.113821
PDCD1	IL25	-0.0878439	0.295116
PDCD1	IL4	-0.0100819	0.904538
PDCD1	IL5	-0.0924252	0.27055
PDCD1	IL6	0.119206	0.15471
PDCD1	JUN	-0.0300569	0.720628
PDCD1	JUND	-0.00848752	0.919579
PDCD1	LCN2	-0.0572616	0.495422
PDCD1	MAP3K7	-0.158789	0.0573096
PDCD1	MAPK1	-0.173937	0.0370712
PDCD1	MAPK10	-0.143282	0.0866668
PDCD1	MAPK11	0.269947	0.00106751
PDCD1	MAPK12	-0.0670591	0.424525
PDCD1	MAPK13	-0.156705	0.060699
PDCD1	MAPK14	-0.0951814	0.256459
PDCD1	MAPK15	-0.0962606	0.251081
PDCD1	MAPK3	-0.0328181	0.696174
PDCD1	MAPK4	-0.0845434	0.313702
PDCD1	MAPK6	-0.0610008	0.467651
PDCD1	MAPK7	-0.00688908	0.934687
PDCD1	MAPK8	-0.159918	0.05554
PDCD1	MAPK9	0.130698	0.118426
PDCD1	MMP1	-0.0631159	0.452328
PDCD1	MMP13	-0.11973	0.152893
PDCD1	MMP3	-0.0181888	0.828691
PDCD1	MMP9	0.160927	0.0539957
PDCD1	MUC5AC	0.0544737	0.516682
PDCD1	MUC5B	0.1919	0.0212122
PDCD1	NFKB1	0.270291	0.00105127
PDCD1	NFKBIA	0.186915	0.0248813
PDCD1	PTGS2	-0.0856199	0.307558
PDCD1	RELA	0.195623	0.0187853
PDCD1	S100A7	0.0636094	0.448793
PDCD1	S100A7A	0.0469581	0.576234
PDCD1	S100A8	0.120009	0.151933
PDCD1	S100A9	0.122977	0.141984
PDCD1	SRSF1	-0.148438	0.0758012
PDCD1	TAB2	-0.0407133	0.628029
PDCD1	TAB3	0.0743134	0.376042
PDCD1	TBK1	0.207213	0.0127029
PDCD1	TNF	0.112354	0.180001
PDCD1	TNFAIP3	0.352797	1.44e-05
PDCD1	TRADD	0.538611	3.32e-12
PDCD1	TRAF2	0.358714	1.01e-05
PDCD1	TRAF3	0.203759	0.0143035
PDCD1	TRAF3IP2	-0.087438	0.297361
PDCD1	TRAF4	-0.112608	0.179014
PDCD1	TRAF6	-0.00478314	0.954627
PDCD1	USP25	-0.0266927	0.750805
CD274	ANAPC5	0.0431452	0.607623
CD274	CASP3	0.166828	0.0456605
CD274	CASP8	0.339392	3.16e-05
CD274	CCL11	0.107941	0.197828
CD274	CCL17	0.169626	0.0421007
CD274	CCL2	0.566283	1.39e-13
CD274	CCL20	0.0348053	0.678765
CD274	CCL7	0.377922	3.01e-06
CD274	CEBPB	0.190283	0.0223475
CD274	CHUK	0.162925	0.0510432
CD274	CSF2	0.625755	5.05e-17
CD274	CSF3	-0.0424338	0.613562
CD274	CXCL1	0.213979	0.0100161
CD274	CXCL10	0.718733	3.57e-24
CD274	CXCL2	0.127502	0.127782
CD274	CXCL3	0.136797	0.102059
CD274	CXCL5	0.165322	0.0476781
CD274	CXCL6	0.0884713	0.291667
CD274	CXCL8	0.0139817	0.867901
CD274	DEFB4A	0.154824	0.0638996
CD274	DEFB4B	0.200754	0.0158363
CD274	ELAVL1	-0.156905	0.060367
CD274	ESR1	-0.0720165	0.391014
CD274	ESR2	0.215286	0.00955931
CD274	FADD	0.0352011	0.675318
CD274	FOS	0.027551	0.743068
CD274	FOSB	-0.0055456	0.947404
CD274	FOSL1	-0.0853762	0.308942
CD274	GSK3B	-0.0934936	0.265027
CD274	HSP90AA1	-0.0969234	0.247817
CD274	HSP90AB1	-0.0751214	0.370859
CD274	HSP90B1	0.0258773	0.758179
CD274	IFNG	0.801649	1.55e-33
CD274	IKBKB	0.0776989	0.354622
CD274	IKBKE	0.513267	4.77e-11
CD274	IKBKG	0.401427	6.15e-07
CD274	IL13	0.369927	5.03e-06
CD274	IL17A	0.154966	0.0636535
CD274	IL17B	-0.0237854	0.777194
CD274	IL17C	-0.0232692	0.781907
CD274	IL17D	-0.190482	0.0222053
CD274	IL17F	0.113466	0.175705
CD274	IL17RA	0.375317	3.57e-06
CD274	IL17RB	-0.130731	0.118332
CD274	IL17RC	-0.0837973	0.318007
CD274	IL17RE	-0.208087	0.0123234
CD274	IL1B	0.30326	0.00022
CD274	IL25	-0.0786672	0.348639
CD274	IL4	0.00467558	0.955646
CD274	IL5	-0.0272363	0.745903
CD274	IL6	0.0955044	0.254841
CD274	JUN	-0.0728416	0.385595
CD274	JUND	-0.090268	0.281939
CD274	LCN2	-0.038874	0.643653
CD274	MAP3K7	-0.15302	0.0670944
CD274	MAPK1	-0.0640418	0.44571
CD274	MAPK10	-0.148594	0.0754905
CD274	MAPK11	0.204949	0.013733
CD274	MAPK12	-0.11368	0.174884
CD274	MAPK13	-0.127513	0.127747
CD274	MAPK14	0.0374538	0.655825
CD274	MAPK15	-0.0953727	0.2555
CD274	MAPK3	-0.0905257	0.280562
CD274	MAPK4	-0.119835	0.152531
CD274	MAPK6	0.137601	0.100042
CD274	MAPK7	-0.117745	0.159868
CD274	MAPK8	-0.124567	0.136862
CD274	MAPK9	0.0883275	0.292455
CD274	MMP1	0.0620705	0.459866
CD274	MMP13	0.0219968	0.793558
CD274	MMP3	-0.0292102	0.728184
CD274	MMP9	0.206813	0.0128799
CD274	MUC5B	0.209621	0.011682
CD274	NFKB1	0.314851	0.000121
CD274	NFKBIA	0.201112	0.0156466
CD274	PDCD1	0.800194	2.46e-33
CD274	PTGS2	-0.1121	0.180997
CD274	RELA	0.147466	0.0777604
CD274	S100A7	0.125594	0.13363
CD274	S100A7A	0.133832	0.109778
CD274	S100A8	0.119928	0.15221
CD274	S100A9	0.130221	0.119787
CD274	SRSF1	-0.130034	0.120326
CD274	TAB2	0.0727535	0.386171
CD274	TAB3	0.201266	0.0155654
CD274	TBK1	0.300535	0.000252
CD274	TNF	0.203287	0.0145351
CD274	TNFAIP3	0.413414	2.6e-07
CD274	TRADD	0.468618	3.15e-09
CD274	TRAF2	0.220647	0.00787169
CD274	TRAF3	0.193911	0.0198694
CD274	TRAF3IP2	-0.102284	0.222499
CD274	TRAF4	-0.137042	0.10144
CD274	TRAF5	-0.0209609	0.803077
CD274	TRAF6	0.0466724	0.578559
CD274	USP25	0.0237701	0.777334
