# Supplementary material for: Estrogen Receptor Downregulates Expression of PD-1/PD-L1 and Infiltration of CD8+ T Cells by Inhibiting IL-17 Signaling Transduction in Breast Cancer
Source: Front Oncol. 2020 Sep 25;10:582863. doi: 10.3389/fonc.2020.582863 (PMC7545792; doi:10.3389/fonc.2020.582863)
Supplement: Supplementary file 7 [file Table_7.XLSX]

## Sheet: Supplementary table 7
Supplementary table 7. Partial correlation coefficients and p-values in Figure 7.
gene	cancer	variable	partial Cor.	p value
TNFAIP3	BRCA	Purity	-0.484613	9.92537e-60
TNFAIP3	BRCA	B Cell	0.38575	5.10701e-36
TNFAIP3	BRCA	CD8+ T Cell	0.567525	2.72272e-84
TNFAIP3	BRCA	CD4+ T Cell	0.613906	1.038e-100
TNFAIP3	BRCA	Macrophage	0.234868	8.7194e-14
TNFAIP3	BRCA	Neutrophil	0.740558	5.15427e-166
TNFAIP3	BRCA	Dendritic Cell	0.677196	1.37568e-128
TNFAIP3	BRCA-Basal	Purity	-0.490821	3.52396e-09
TNFAIP3	BRCA-Basal	B Cell	0.315919	0.000351185
TNFAIP3	BRCA-Basal	CD8+ T Cell	0.306867	0.000555928
TNFAIP3	BRCA-Basal	CD4+ T Cell	0.586356	1.28349e-12
TNFAIP3	BRCA-Basal	Macrophage	0.100101	0.262824
TNFAIP3	BRCA-Basal	Neutrophil	0.657566	6.02291e-15
TNFAIP3	BRCA-Basal	Dendritic Cell	0.547411	2.93008e-10
CXCL10	BRCA	Purity	-0.278726	3.2727e-19
CXCL10	BRCA	B Cell	0.487034	2.47216e-59
CXCL10	BRCA	CD8+ T Cell	0.444065	2.013e-48
CXCL10	BRCA	CD4+ T Cell	0.433464	2.43539e-45
CXCL10	BRCA	Macrophage	0.123864	9.87899e-05
CXCL10	BRCA	Neutrophil	0.641175	3.08015e-111
CXCL10	BRCA	Dendritic Cell	0.610915	2.28408e-98
CXCL10	BRCA-Basal	Purity	-0.537105	5.3086e-11
CXCL10	BRCA-Basal	B Cell	0.482872	1.34897e-08
CXCL10	BRCA-Basal	CD8+ T Cell	0.414495	1.87705e-06
CXCL10	BRCA-Basal	CD4+ T Cell	0.528523	3.92266e-10
CXCL10	BRCA-Basal	Macrophage	-0.0265983	0.766591
CXCL10	BRCA-Basal	Neutrophil	0.722	5.57635e-19
CXCL10	BRCA-Basal	Dendritic Cell	0.680813	7.84576e-17
IFNG	BRCA	Purity	-0.38084	1.07486e-35
IFNG	BRCA	B Cell	0.462594	5.76585e-53
IFNG	BRCA	CD8+ T Cell	0.46906	1.51446e-54
IFNG	BRCA	CD4+ T Cell	0.450422	3.06731e-49
IFNG	BRCA	Macrophage	0.0766671	0.0162074
IFNG	BRCA	Neutrophil	0.538529	1.25574e-72
IFNG	BRCA	Dendritic Cell	0.576199	3.20932e-85
IFNG	BRCA-Basal	Purity	-0.518914	2.97776e-10
IFNG	BRCA-Basal	B Cell	0.445161	2.21431e-07
IFNG	BRCA-Basal	CD8+ T Cell	0.553032	3.29117e-11
IFNG	BRCA-Basal	CD4+ T Cell	0.310278	0.000504966
IFNG	BRCA-Basal	Macrophage	-0.0280438	0.7543
IFNG	BRCA-Basal	Neutrophil	0.577811	3.86573e-11
IFNG	BRCA-Basal	Dendritic Cell	0.575571	2.10126e-11
MAPK1	BRCA	Purity	-0.00596285	0.85099
MAPK1	BRCA	B Cell	0.11955	0.000180088
MAPK1	BRCA	CD8+ T Cell	0.415241	5.74563e-42
MAPK1	BRCA	CD4+ T Cell	0.130805	4.71606e-05
MAPK1	BRCA	Macrophage	0.345431	6.26744e-29
MAPK1	BRCA	Neutrophil	0.293589	2.3222e-20
MAPK1	BRCA	Dendritic Cell	0.232582	3.79083e-13
MAPK1	BRCA-Basal	Purity	-0.130712	0.13981
MAPK1	BRCA-Basal	B Cell	0.136481	0.130665
MAPK1	BRCA-Basal	CD8+ T Cell	0.164953	0.0682665
MAPK1	BRCA-Basal	CD4+ T Cell	0.288185	0.00128675
MAPK1	BRCA-Basal	Macrophage	0.255979	0.00367524
MAPK1	BRCA-Basal	Neutrophil	0.308833	0.0010282
MAPK1	BRCA-Basal	Dendritic Cell	0.301062	0.00113434
MAPK14	BRCA	Purity	-0.0210797	0.506583
MAPK14	BRCA	B Cell	0.179718	1.5461e-08
MAPK14	BRCA	CD8+ T Cell	0.430626	2.4626e-45
MAPK14	BRCA	CD4+ T Cell	0.22774	8.76762e-13
MAPK14	BRCA	Macrophage	0.342323	2.07684e-28
MAPK14	BRCA	Neutrophil	0.358952	2.69165e-30
MAPK14	BRCA	Dendritic Cell	0.293774	2.19317e-20
MAPK14	BRCA-Basal	Purity	-0.117301	0.18554
MAPK14	BRCA-Basal	B Cell	0.126235	0.162398
MAPK14	BRCA-Basal	CD8+ T Cell	0.304877	0.000606407
MAPK14	BRCA-Basal	CD4+ T Cell	0.298983	0.000822132
MAPK14	BRCA-Basal	Macrophage	0.327472	0.000171211
MAPK14	BRCA-Basal	Neutrophil	0.356421	0.000132494
MAPK14	BRCA-Basal	Dendritic Cell	0.385623	2.26498e-05
TRAF6	BRCA	Purity	-0.0409371	0.196973
TRAF6	BRCA	B Cell	0.125169	8.7516e-05
TRAF6	BRCA	CD8+ T Cell	0.403212	1.87616e-39
TRAF6	BRCA	CD4+ T Cell	0.210568	4.20654e-11
TRAF6	BRCA	Macrophage	0.321859	3.96569e-25
TRAF6	BRCA	Neutrophil	0.313935	3.39529e-23
TRAF6	BRCA	Dendritic Cell	0.218333	1.00044e-11
TRAF6	BRCA-Basal	Purity	-0.18655	0.0342769
TRAF6	BRCA-Basal	B Cell	0.231895	0.00955451
TRAF6	BRCA-Basal	CD8+ T Cell	0.281476	0.00161121
TRAF6	BRCA-Basal	CD4+ T Cell	0.350335	7.62579e-05
TRAF6	BRCA-Basal	Macrophage	0.279558	0.00145748
TRAF6	BRCA-Basal	Neutrophil	0.388221	2.77999e-05
TRAF6	BRCA-Basal	Dendritic Cell	0.3599	8.39065e-05
