# Supplementary material for: Estrogen Receptor Downregulates Expression of PD-1/PD-L1 and Infiltration of CD8+ T Cells by Inhibiting IL-17 Signaling Transduction in Breast Cancer
Source: Front Oncol. 2020 Sep 25;10:582863. doi: 10.3389/fonc.2020.582863 (PMC7545792; doi:10.3389/fonc.2020.582863)
Supplement: Supplementary file 8 [file Table_8.XLSX]

## Sheet: Supplementary table 8
Supplementary table 8. Original data for Table 1.
Gene	Cor. in TCGA-BRCA	p-value in TCGA-BRCA	Cor. in TCGA-BRCA basal-like	p-value TCGA-BRCA basal-like
ANAPC5	0.0773588	0.0156365	0.100412	0.26914
CASP3	0.351906	7.88e-30	0.273768	0.00218401
CASP8	0.35884	4.96e-31	0.359195	4.5e-05
CCL11	0.311647	2e-23	0.225976	0.0119641
CCL17	0.244871	8.59e-15	0.221767	0.0136943
CCL2	0.37896	1.09e-34	0.390474	8.01e-06
CCL20	0.137715	1.58e-05	0.0830222	0.361276
CCL7	0.13496	2.33e-05	0.193711	0.0318093
CEBPB	0.00930907	0.771466	-0.0980811	0.280467
CHUK	0.362978	9.2e-32	0.306142	0.000573861
CSF2	0.169618	9.77e-08	0.330598	0.000187974
CSF3	0.0498476	0.119646	0.0592962	0.514733
CXCL1	0.151041	2.14e-06	0.131904	0.14586
CXCL10	0.444065	2.01e-48	0.414495	1.88e-06
CXCL2	0.150365	2.38e-06	0.228748	0.0109318
CXCL3	0.116373	0.000269125	0.125502	0.166618
CXCL5	0.145614	4.93e-06	0.129763	0.152571
CXCL6	0.177142	2.53e-08	0.161534	0.0742688
CXCL8	0.178496	1.97e-08	0.0549799	0.545852
DEFB4A	0.00937996	0.769774	-0.0883158	0.331365
ELAVL1	0.123014	0.000116781	0.137558	0.129207
FADD	-0.039572	0.216768	0.0922846	0.310009
FOS	0.14719	3.88e-06	0.168071	0.0631396
FOSB	0.136805	1.8e-05	0.0692714	0.446461
FOSL1	0.101147	0.00155622	-0.108789	0.231009
GSK3B	0.288867	3.26e-20	0.150401	0.0968223
HSP90AA1	0.182346	9.61e-09	0.185194	0.0402955
HSP90AB1	0.0381219	0.234097	0.177698	0.0492609
HSP90B1	0.198123	4.28e-10	0.254175	0.00455543
IFNG	0.469062	1.51e-54	0.553032	3.29e-11
IKBKB	-0.0372454	0.245034	0.0687003	0.450227
IKBKE	0.0493546	0.123353	0.112668	0.2147
IKBKG	-0.0884915	0.00566706	0.12115	0.181933
IL13	0.160195	4.89e-07	0.266528	0.00288389
IL17A	0.140084	1.12e-05	0.173783	0.0545657
IL17B	-0.0550419	0.0856755	-0.0844076	0.353291
IL17C	-0.0490226	0.125899	-0.0763633	0.401195
IL17D	0.11195	0.000458393	0.0174565	0.848025
IL17F	0.101989	0.00142032	0.132618	0.143672
IL17RA	0.330828	2.34e-26	0.179598	0.0468453
IL17RB	-0.0604035	0.0592451	-0.078097	0.390558
IL17RC	-0.0587958	0.0663465	-0.230221	0.0104157
IL17RE	0.0256419	0.423604	-0.0944979	0.298498
IL1B	0.265216	3.57e-17	0.270045	0.00252195
IL25	-0.0939887	0.00329222	-0.063294	0.486745
IL4	0.0196031	0.54074	0.24302	0.00676018
IL5	0.0464344	0.147175	0.128484	0.156691
IL6	0.257927	2.69e-16	0.342493	0.000105495
JUN	0.0675592	0.0348304	-0.0479431	0.59848
JUND	-0.186775	4.12e-09	-0.120264	0.185175
LCN2	0.0267516	0.403817	-0.0446894	0.623558
MAP3K7	0.337421	2.05e-27	0.29715	0.000844986
MAPK1	0.415239	5.75e-42	0.164953	0.0682665
MAPK10	0.0697947	0.0292336	-0.146139	0.10677
MAPK11	-0.0133016	0.678111	0.0898382	0.323064
MAPK12	-0.0932778	0.00353737	-0.0528967	0.561193
MAPK13	-0.00568007	0.859331	0.0676319	0.45732
MAPK14	0.430623	2.47e-45	0.304877	0.000606407
MAPK15	-0.203342	1.44e-10	-0.21797	0.0154388
MAPK3	0.00522312	0.870544	0.0649763	0.475215
MAPK4	0.089309	0.00523658	0.0989184	0.276362
MAPK6	0.332659	1.2e-26	0.144639	0.110455
MAPK7	0.0429876	0.179637	-0.0362789	0.690354
MAPK8	0.300324	8.58e-22	0.14002	0.122427
MAPK9	0.197626	4.73e-10	0.319524	0.000315263
MMP1	0.153956	1.35e-06	0.0808078	0.374269
MMP13	0.151258	2.07e-06	0.0878942	0.333688
MMP3	0.266879	2.23e-17	0.157522	0.0818514
MMP9	0.119552	0.000181432	0.0231309	0.799535
MUC5B	0.0456365	0.15426	-0.1052	0.246853
NFKB1	0.32537	1.68e-25	0.266793	0.00285506
NFKBIA	0.166608	1.65e-07	0.0469689	0.60594
PTGS2	0.31634	4.01e-24	0.203038	0.0243019
RELA	0.11373	0.000370779	-0.0293365	0.747373
S100A7	0.0170606	0.594487	-0.0356032	0.695833
S100A7A	0.00618086	0.847076	0.000344776	0.99698
S100A8	0.132403	3.33e-05	0.0103618	0.909438
S100A9	0.0967748	0.00247344	0.0603007	0.507624
TAB2	0.39949	1.07e-38	0.275016	0.00208032
TAB3	0.327743	7.16e-26	0.370016	2.53e-05
TBK1	0.355332	2.03e-30	0.312029	0.000442448
TNF	0.103438	0.00121203	-0.011732	0.897524
TNFAIP3	0.56752	2.73e-84	0.306867	0.000555928
TRADD	-0.164798	2.25e-07	0.133163	0.142017
TRAF2	-0.186161	4.64e-09	0.0748364	0.410704
TRAF3	0.268825	1.28e-17	0.245179	0.00627125
TRAF3IP2	0.00146729	0.963485	-0.0391945	0.666894
TRAF4	-0.11503	0.000316973	-0.111863	0.218013
TRAF5	0.0767575	0.0164648	0.0889195	0.328057
TRAF6	0.403212	1.88e-39	0.281476	0.00161121
USP25	0.37192	2.22e-33	0.136705	0.131622
